# Supplementary material for: Petri net-based approach to modeling and analysis of selected aspects of the molecular regulation of angiogenesis
Source: PLoS One. 2017 Mar 2;12(3):e0173020. doi: 10.1371/journal.pone.0173020 (PMC5333880; doi:10.1371/journal.pone.0173020)
Supplement: S1 Table — (XLS) [file pone.0173020.s002.xls]

## Sheet: Clusters
Distance/Cluster alg.	Silhouette															Range	Evaluation
Binary	1:	Average	1:	Centroid	1:	Complete	1:	Mcquitty	1:	Median	1:	Single	1:	Ward.D		0.71-1.00	Strong structure
2	1	0.417	1	0.417	0	0.4217	1	0.417	1	0.417	1	0.417	0	0.4746		0.61-0.70	Important structure
3	2	0.4082	2	0.4082	0	0.4178	2	0.4082	2	0.4082	2	0.4082	0	0.5449		0.50-0.60	Important structure
4	2	0.4185	3	0.4019	2	0.4185	2	0.4185	3	0.4019	2	0.4185	0	0.5817		0.34-0.49	Weak structure
5	2	0.5186	4	0.4005	2	0.5186	2	0.5186	4	0.4005	4	0.4005	0	0.3649		0.25-0.33	Weak structure
6	4	0.5053	4	0.5053	2	0.5896	4	0.5053	4	0.5059	4	0.5059	0	0.3716		<= 0.25	No structure
7	4	0.5831	4	0.5831	4	0.5831	4	0.5831	4	0.5831	4	0.5831	0	0.355
8	4	0.5627	4	0.5769	4	0.5494	4	0.5769	4	0.5769	4	0.5769	2	0.3563		Single clusters	Evaluation
9	4	0.5839	4	0.5839	4	0.5504	4	0.5839	4	0.5839	4	0.5839	2	0.3767		1-4	Very good
10	4	0.5835	4	0.5835	4	0.5788	4	0.5835	4	0.5835	4	0.5835	2	0.4145		5-9	Quite good
11	4	0.5856	4	0.5674	4	0.3732	4	0.5856	4	0.5674	5	0.5433	2	0.4164		> 10	Bad
12	4	0.5695	6	0.5445	4	0.3571	4	0.5695	6	0.5445	6	0.5445	4	0.411
13	4	0.4	6	0.5465	4	0.37	4	0.4	6	0.5465	8	0.5427	4	0.431
14	4	0.403	8	0.5447	4	0.4078	4	0.403	8	0.5447	8	0.5447	4	0.4438
15	6	0.38	8	0.5461	4	0.4108	4	0.4108	8	0.5461	8	0.5461	4	0.4377
16	6	0.3879	8	0.3782	4	0.4308	6	0.3879	10	0.5211	8	0.3782	4	0.4216
17	8	0.3861	10	0.3543	6	0.4078	8	0.3861	12	0.493	10	0.3543	4	0.4455
18	8	0.406	12	0.3263	8	0.406	8	0.406	14	0.4679	12	0.3263	4	0.4485
19	10	0.3821	14	0.3029	8	0.3999	8	0.3999	14	0.3029	14	0.3029	6	0.4256
20	12	0.3541	16	0.2868	8	0.4238	10	0.376	16	0.2868	16	0.2868	8	0.4238
21	14	0.3307	16	0.2676	8	0.4163	12	0.3479	16	0.2676	18	0.2693	8	0.4106
22	14	0.3246	18	0.2501	10	0.3924	14	0.3246	18	0.2501	18	0.2771	8	0.4016
23	14	0.3484	18	0.2971	12	0.3644	14	0.3484	18	0.2971	18	0.2971	8	0.3969
24	16	0.3324	18	0.2886	14	0.341	16	0.3324	18	0.291	18	0.2886	8	0.4073
25	16	0.3249	18	0.2835	14	0.3444	16	0.3249	18	0.2835	18	0.2835	10	0.3834
Canberra	1:	Average	1:	Centroid	1:	Complete	1:	Mcquitty	1:	Median	1:	Single	1:	Ward.D
2	1	0.3315	1	0.3315	0	0.3359	1	0.3315	1	0.3315	1	0.3315	0	0.4336
3	1	0.3309	2	0.3103	0	0.3365	2	0.3175	2	0.3175	2	0.3175	0	0.4969
4	2	0.3317	3	0.3134	2	0.3317	2	0.3317	3	0.3168	2	0.3317	0	0.532
5	2	0.4181	4	0.3184	2	0.4181	2	0.4654	4	0.3184	4	0.3184	0	0.3956
6	2	0.5398	4	0.4574	2	0.5398	2	0.5398	4	0.4574	4	0.4574	0	0.4022
7	4	0.5325	4	0.5325	4	0.5325	4	0.5325	4	0.5325	4	0.5183	0	0.3687
8	4	0.5192	4	0.5192	4	0.5192	4	0.5192	4	0.5192	4	0.5192	0	0.3752
9	4	0.5327	4	0.5327	4	0.5327	4	0.5327	4	0.5327	4	0.5327	2	0.3766
10	4	0.4164	4	0.4088	4	0.4164	4	0.4164	4	0.4088	4	0.4088	2	0.3897
11	4	0.4	4	0.3924	4	0.4	4	0.4	4	0.4386	4	0.4034	2	0.3733
12	4	0.4222	4	0.4026	4	0.3947	4	0.4222	4	0.4222	4	0.3752	2	0.4204
13	4	0.4168	4	0.3972	4	0.3431	4	0.4168	4	0.4324	4	0.3972	4	0.4137
14	4	0.427	6	0.378	4	0.3884	4	0.427	4	0.427	4	0.427	4	0.4215
15	4	0.4185	6	0.4078	4	0.41	4	0.4185	6	0.4078	6	0.4078	4	0.4347
16	4	0.4255	8	0.3965	4	0.4202	4	0.4255	8	0.3965	8	0.3965	4	0.4449
17	4	0.4333	8	0.4036	4	0.4272	4	0.4333	8	0.4036	8	0.4036	4	0.4395
18	6	0.4141	10	0.3806	4	0.4374	6	0.4141	10	0.3806	8	0.35	4	0.4558
19	6	0.4274	12	0.354	4	0.4628	8	0.4028	12	0.354	10	0.3271	4	0.4628
20	8	0.4161	14	0.3301	4	0.4668	8	0.4161	14	0.3301	12	0.3004	4	0.4668
21	8	0.4323	14	0.2765	6	0.4476	8	0.4323	14	0.2765	14	0.2765	4	0.4669
22	8	0.4363	16	0.2605	8	0.4363	8	0.4363	16	0.2605	14	0.3293	6	0.4477
23	8	0.4364	16	0.3134	8	0.4364	8	0.4364	16	0.3134	16	0.3134	8	0.4364
24	10	0.4134	16	0.3266	8	0.4456	10	0.4134	16	0.3266	16	0.3266	8	0.4456
25	12	0.3868	16	0.3223	8	0.4368	12	0.3868	16	0.3223	16	0.3226	8	0.4368
Correlation	1:	Average	1:	Centroid	1:	Complete	1:	Mcquitty	1:	Median	1:	Single	1:	Ward.D
2	0	0.387	1	0.3775	0	0.4512	0	0.387	1	0.3705	0	0.387	0	0.4926
3	0	0.4805	2	0.3714	0	0.4255	2	0.3714	2	0.3714	2	0.3714	0	0.4904
4	2	0.4723	3	0.2675	0	0.4407	2	0.4723	3	0.2675	3	0.2675	0	0.4541
5	2	0.4054	3	0.4018	0	0.4456	3	0.4018	3	0.4018	4	0.1895	0	0.4615
6	4	0.3368	4	0.3368	2	0.4438	3	0.3446	4	0.3368	4	0.3368	0	0.3781
7	4	0.3905	4	0.3052	2	0.4641	4	0.3092	4	0.3092	4	0.3052	0	0.3989
8	4	0.3759	4	0.3465	2	0.5021	4	0.2892	4	0.2892	5	0.2637	0	0.3988
9	4	0.4871	4	0.4871	3	0.5118	4	0.3475	4	0.3892	5	0.1691	0	0.4176
10	4	0.5223	4	0.5223	4	0.5223	4	0.52	4	0.52	5	0.2735	0	0.3729
11	4	0.5152	4	0.5152	4	0.5152	4	0.5152	4	0.5152	5	0.4462	0	0.3517
12	4	0.5067	4	0.5173	4	0.5173	4	0.5067	4	0.5173	6	0.4542	2	0.3352
13	4	0.5088	4	0.5088	4	0.5108	4	0.5088	4	0.5088	8	0.4421	2	0.3218
14	4	0.4949	6	0.484	4	0.5022	4	0.4949	6	0.484	8	0.4726	2	0.3285
15	4	0.4696	8	0.4721	4	0.4756	4	0.4696	8	0.4721	8	0.4008	2	0.3381
16	4	0.4626	8	0.4666	4	0.4354	4	0.4626	8	0.4666	9	0.3173	2	0.3333
17	6	0.4378	8	0.4654	4	0.4318	6	0.4378	8	0.4654	9	0.3242	2	0.3233
18	6	0.4507	8	0.44	4	0.4117	6	0.4507	8	0.44	11	0.2557	2	0.3303
19	6	0.4462	9	0.4201	4	0.4328	6	0.4462	9	0.4201	12	0.2495	2	0.3524
20	8	0.4343	11	0.3667	4	0.4268	6	0.4583	9	0.4147	13	0.2377	3	0.3486
21	8	0.4233	12	0.3536	4	0.4444	8	0.4464	9	0.4259	13	0.3346	3	0.3397
22	8	0.4409	14	0.3325	4	0.4226	8	0.4409	11	0.4127	13	0.3237	5	0.3256
23	8	0.4079	14	0.3534	6	0.3981	10	0.4161	12	0.4014	14	0.3276	7	0.3191
24	10	0.3831	14	0.3803	6	0.3857	10	0.3973	14	0.3803	16	0.2994	9	0.3119
25	10	0.3643	14	0.3818	8	0.3738	10	0.3819	14	0.3818	18	0.2912	10	0.3096
Euclidean	1:	Average	1:	Centroid	1:	Complete	1:	Mcquitty	1:	Median	1:	Single	1:	Ward.D
2	0	0.6142	0	0.6142	0	0.6142	0	0.6142	0	0.6142	0	0.6218	0	0.4311
3	0	0.5093	0	0.5093	0	0.5093	0	0.5093	0	0.5093	0	0.5093	0	0.5496
4	0	0.4968	0	0.5294	0	0.4968	0	0.4968	0	0.5294	0	0.5294	0	0.5788
5	0	0.5176	2	0.4816	0	0.4615	0	0.5176	2	0.4816	0	0.5176	0	0.6198
6	0	0.4823	2	0.4988	0	0.4823	0	0.4823	2	0.4988	2	0.4988	0	0.5571
7	2	0.4648	2	0.3078	0	0.4536	2	0.4648	2	0.457	2	0.4648	0	0.6059
8	2	0.4653	2	0.4653	0	0.4764	2	0.4653	2	0.4653	2	0.4653	0	0.542
9	2	0.4591	3	0.4031	0	0.4318	2	0.4591	4	0.4247	4	0.4247	0	0.5344
10	2	0.4172	3	0.3862	2	0.4172	2	0.4151	4	0.3827	5	0.3856	0	0.5084
11	2	0.3899	5	0.3523	2	0.3766	2	0.3879	6	0.3575	6	0.3842	0	0.4986
12	3	0.3651	7	0.3241	2	0.369	2	0.3767	6	0.3593	7	0.3241	0	0.4836
13	3	0.354	8	0.3174	3	0.3442	2	0.3667	7	0.3347	8	0.3174	0	0.4975
14	3	0.3606	9	0.3008	3	0.3485	2	0.3733	8	0.3202	8	0.3202	0	0.5197
15	3	0.3143	11	0.2705	3	0.3074	2	0.327	9	0.3035	8	0.3157	0	0.5312
16	3	0.3232	13	0.2409	3	0.3163	3	0.3232	11	0.2732	8	0.3203	0	0.5234
17	3	0.3303	13	0.2436	3	0.3303	3	0.3303	13	0.2436	9	0.3179	0	0.5396
18	5	0.3142	13	0.2624	3	0.3201	5	0.3142	13	0.2624	9	0.3286	0	0.5518
19	7	0.3051	14	0.2601	3	0.31	7	0.3051	14	0.2601	9	0.3323	2	0.5197
20	9	0.298	14	0.2556	3	0.3486	9	0.298	14	0.2474	10	0.3299	2	0.5149
21	10	0.2956	16	0.2266	5	0.3345	9	0.2846	14	0.2663	10	0.2956	2	0.5234
22	10	0.2822	16	0.2424	7	0.3254	10	0.2822	16	0.2424	12	0.2653	4	0.4955
23	10	0.2759	17	0.231	9	0.3182	10	0.3043	17	0.231	14	0.2357	6	0.476
24	10	0.298	18	0.2334	9	0.3119	10	0.298	18	0.2334	16	0.2128	6	0.4744
25	10	0.3096	20	0.2175	10	0.3096	10	0.3096	20	0.2175	18	0.1991	6	0.4846
Manhattan	1:	Average	1:	Centroid	1:	Complete	1:	Mcquitty	1:	Median	1:	Single	1:	Ward.D
2	0	0.6213	0	0.6213	0	0.6213	0	0.6213	0	0.6213	0	0.6176	0	0.6483
3	0	0.5887	0	0.5887	0	0.5887	0	0.5887	0	0.5887	0	0.5887	0	0.3512
4	0	0.5837	0	0.5837	0	0.5837	0	0.5837	0	0.5837	0	0.5837	0	0.4039
5	0	0.6198	0	0.6198	0	0.6198	0	0.6198	0	0.6198	0	0.5266	0	0.4112
6	0	0.6091	0	0.6091	0	0.6091	0	0.6091	0	0.6091	0	0.6091	0	0.4399
7	0	0.5935	0	0.5935	0	0.5349	0	0.5935	0	0.5935	0	0.5935	0	0.3967
8	0	0.5254	0	0.5254	0	0.5038	0	0.5254	2	0.5605	2	0.5605	0	0.3879
9	0	0.5269	2	0.4923	0	0.5053	0	0.5269	2	0.4923	2	0.4923	0	0.3879
10	0	0.4899	2	0.4939	0	0.4903	0	0.5266	2	0.4939	2	0.4563	0	0.2875
11	0	0.4952	2	0.4578	0	0.4985	0	0.4952	2	0.4578	2	0.4578	0	0.3051
12	0	0.51	2	0.4727	0	0.5025	0	0.51	2	0.4727	2	0.4631	2	0.2926
13	0	0.5186	2	0.4534	0	0.514	0	0.5186	2	0.4534	2	0.478	2	0.3038
14	0	0.5409	2	0.4658	0	0.5409	0	0.5409	2	0.4658	4	0.4501	2	0.3091
15	2	0.5088	4	0.4378	0	0.5312	2	0.5088	4	0.4378	6	0.4305	2	0.3212
16	2	0.4991	6	0.4183	2	0.4991	2	0.4991	6	0.4183	6	0.4391	2	0.332
17	2	0.5113	6	0.4614	2	0.4943	2	0.5113	6	0.4614	6	0.4614	3	0.2941
18	2	0.5065	6	0.4736	2	0.5065	2	0.5065	6	0.4517	6	0.4736	3	0.2844
19	4	0.4786	6	0.4638	2	0.4987	2	0.5227	6	0.4638	6	0.4638	5	0.2792
20	6	0.4591	6	0.4801	2	0.5149	4	0.4948	6	0.4801	8	0.4315	7	0.269
21	6	0.4512	8	0.4477	2	0.5234	6	0.4753	8	0.4477	10	0.4062	8	0.2607
22	6	0.4675	8	0.4429	4	0.4955	6	0.4675	8	0.4429	11	0.3702	10	0.2607
23	6	0.476	10	0.4112	6	0.476	6	0.476	10	0.4112	12	0.3721	11	0.2491
24	8	0.4447	12	0.3883	8	0.4447	8	0.4447	12	0.3883	14	0.3721	11	0.2571
25	10	0.4162	14	0.3883	10	0.4162	10	0.4162	14	0.3883	14	0.3837	13	0.2247
Maximum	1:	Average	1:	Centroid	1:	Complete	1:	Mcquitty	1:	Median	1:	Single	1:	Ward.D
2	0	0.6483	0	0.6483	0	0.6483	0	0.6483	0	0.6295	0	0.6295	0	0.4926
3	0	0.5963	0	0.5963	0	0.5963	0	0.5963	0	0.5806	0	0.5806	0	0.4904
4	0	0.6081	0	0.6081	0	0.3496	0	0.6081	1	0.5894	1	0.5894	0	0.4541
5	0	0.503	2	0.5148	0	0.3783	0	0.503	2	0.5148	2	0.5148	0	0.4615
6	0	0.4326	2	0.4759	0	0.4252	0	0.4399	2	0.4759	2	0.4759	0	0.3781
7	2	0.4171	3	0.4018	0	0.4069	2	0.4173	2	0.4209	3	0.2987	0	0.3989
8	2	0.4134	3	0.3825	0	0.385	2	0.399	4	0.3311	4	0.2758	0	0.3988
9	2	0.324	4	0.3131	2	0.3725	2	0.3973	5	0.3096	5	0.3039	0	0.4176
10	2	0.3963	4	0.3025	2	0.3704	2	0.3972	6	0.2847	6	0.3225	0	0.3729
11	2	0.39	6	0.2898	2	0.3315	2	0.39	7	0.2959	7	0.1073	0	0.3517
12	2	0.3871	7	0.265	2	0.3473	2	0.3871	8	0.2315	8	0.1227	2	0.3352
13	3	0.3285	8	0.2765	2	0.358	4	0.3569	9	0.1464	9	0.09641	2	0.3218
14	5	0.3082	9	0.1996	3	0.3092	6	0.3467	9	0.1996	9	0.07825	2	0.3285
15	7	0.2981	10	0.119	4	0.2576	6	0.3558	10	0.1869	10	0.1173	2	0.3381
16	7	0.3093	10	0.2588	6	0.2402	7	0.3223	10	0.2982	10	0.1778	2	0.3333
17	8	0.2758	11	0.246	8	0.23	9	0.3223	10	0.3005	12	0.1454	2	0.3233
18	10	0.2758	13	0.2136	8	0.2503	10	0.3096	12	0.2681	14	0.1142	2	0.3303
19	11	0.2631	15	0.1824	9	0.233	11	0.2631	14	0.2368	16	0.08767	2	0.3524
20	12	0.2515	15	0.1882	11	0.233	11	0.2529	14	0.2459	18	0.07378	3	0.3486
21	12	0.2413	15	0.1994	12	0.2413	12	0.2413	16	0.2238	19	0.04138	3	0.3397
22	12	0.2205	17	0.1817	12	0.2196	12	0.2205	18	0.2019	20	0.05526	5	0.3256
23	12	0.2361	19	0.1602	14	0.1872	14	0.1881	20	0.188	22	0.05526	7	0.3191
24	14	0.2037	21	0.1463	16	0.1559	16	0.1568	21	0.1555	23	0.05108	9	0.3119
25	16	0.1724	22	0.1274	18	0.142	18	0.1429	22	0.1631	24	0.0158	10	0.3096
Minkowski	1:	Average	1:	Centroid	1:	Complete	1:	Mcquitty	1:	Median	1:	Single	1:	Ward
2	0	0.6142	0	0.6142	0	0.6142	0	0.6142	0	0.6142	0	0.6218	0	0.4624
3	0	0.5093	0	0.5093	0	0.5093	0	0.5093	0	0.5093	0	0.5093	0	0.3519
4	0	0.4968	0	0.5294	0	0.4968	0	0.4968	0	0.5294	0	0.5294	0	0.402
5	0	0.5176	2	0.4816	0	0.4615	0	0.5176	2	0.4816	0	0.5176	0	0.4527
6	0	0.4823	2	0.4988	0	0.4823	0	0.4823	2	0.4988	2	0.4988	0	0.4833
7	2	0.4648	2	0.3078	0	0.4536	2	0.4648	2	0.457	2	0.4648	0	0.501
8	2	0.4653	2	0.4653	0	0.4764	2	0.4653	2	0.4653	2	0.4653	0	0.4952
9	2	0.4591	3	0.4031	0	0.4318	2	0.4591	4	0.4247	4	0.4247	2	0.494
10	2	0.4172	3	0.3862	2	0.4172	2	0.4151	4	0.3827	5	0.3856	2	0.5138
11	2	0.3899	5	0.3523	2	0.3766	2	0.3879	6	0.3575	6	0.3842	2	0.5144
12	3	0.3651	7	0.3241	2	0.369	2	0.3767	6	0.3593	7	0.3241	4	0.5173
13	3	0.354	8	0.3174	3	0.3442	2	0.3667	7	0.3347	8	0.3174	4	0.5088
14	3	0.3606	9	0.3008	3	0.3485	2	0.3733	8	0.3202	8	0.3202	4	0.4949
15	3	0.3143	11	0.2705	3	0.3074	2	0.327	9	0.3035	8	0.3157	4	0.4696
16	3	0.3232	13	0.2409	3	0.3163	3	0.3232	11	0.2732	8	0.3203	4	0.4626
17	3	0.3303	13	0.2436	3	0.3303	3	0.3303	13	0.2436	9	0.3179	4	0.4452
18	5	0.3142	13	0.2624	3	0.3201	5	0.3142	13	0.2624	9	0.3286	4	0.4061
19	7	0.3051	14	0.2601	3	0.31	7	0.3051	14	0.2601	9	0.3323	4	0.4329
20	9	0.298	14	0.2556	3	0.3486	9	0.298	14	0.2474	10	0.3299	4	0.4458
21	10	0.2956	16	0.2266	5	0.3345	9	0.2846	14	0.2663	10	0.2956	4	0.4444
22	10	0.2822	16	0.2424	7	0.3254	10	0.2822	16	0.2424	12	0.2653	6	0.4198
23	10	0.2759	17	0.231	9	0.3182	10	0.3043	17	0.231	14	0.2357	6	0.4011
24	10	0.298	18	0.2334	9	0.3119	10	0.298	18	0.2334	16	0.2128	6	0.3857
25	10	0.3096	20	0.2175	10	0.3096	10	0.3096	20	0.2175	18	0.1991	8	0.3738
Pearson	1:	Average	1:	Centroid	1:	Complete	1:	Mcquitty	1:	Median	1:	Single	1:	Ward
2	1	0.509	1	0.509	0	0.3397	1	0.509	1	0.509	1	0.509	0	0.3654
3	2	0.4976	2	0.4976	0	0.3423	2	0.4976	2	0.4976	2	0.4976	0	0.4324
4	2	0.5326	3	0.4176	2	0.3434	2	0.5326	3	0.4176	3	0.4176	0	0.3979
5	2	0.5165	4	0.3515	2	0.454	2	0.5165	4	0.3515	4	0.3515	0	0.4278
6	4	0.4687	4	0.4687	2	0.4278	4	0.4687	4	0.4687	4	0.4318	0	0.4488
7	4	0.3301	4	0.4028	2	0.4546	4	0.3813	4	0.4028	4	0.4028	0	0.5028
8	4	0.2881	4	0.2881	4	0.4579	4	0.3666	4	0.3698	5	0.3632	2	0.5051
9	4	0.3888	4	0.3535	4	0.4971	4	0.4819	4	0.4819	5	0.2487	2	0.5282
10	4	0.5368	4	0.5368	4	0.5326	4	0.5368	4	0.5368	6	0.2556	2	0.5172
11	4	0.5304	4	0.5304	4	0.4809	4	0.5304	4	0.5304	8	0.2444	4	0.5222
12	4	0.5158	6	0.5053	4	0.4745	4	0.5158	6	0.5053	8	0.311	4	0.5135
13	4	0.5071	8	0.4942	4	0.5055	4	0.5071	6	0.4908	8	0.2505	4	0.5071
14	6	0.4821	8	0.4796	4	0.4741	6	0.4821	8	0.4796	10	0.1882	4	0.4931
15	6	0.468	8	0.4709	4	0.4786	6	0.468	8	0.4709	10	0.3474	4	0.4786
16	8	0.4568	8	0.4568	4	0.4702	8	0.4568	8	0.4568	10	0.3506	4	0.4567
17	8	0.4424	10	0.4089	4	0.4316	8	0.4424	10	0.4089	10	0.4089	4	0.4824
18	8	0.434	10	0.3995	4	0.421	8	0.434	10	0.4244	11	0.3631	4	0.4357
19	8	0.4234	10	0.3961	6	0.396	8	0.4234	10	0.4456	13	0.3286	4	0.4251
20	8	0.4079	10	0.3805	6	0.4091	8	0.4356	10	0.4283	14	0.3382	6	0.4001
21	8	0.4201	10	0.397	6	0.3936	8	0.4201	10	0.4217	14	0.3537	6	0.3845
22	8	0.4318	10	0.419	8	0.3826	8	0.4318	10	0.419	16	0.3057	8	0.3736
23	8	0.3944	12	0.4001	8	0.3747	10	0.4201	12	0.4001	16	0.2875	8	0.3854
24	10	0.3827	14	0.3657	8	0.3883	10	0.4086	14	0.3657	17	0.2533	8	0.3785
25	10	0.3766	14	0.3289	8	0.3664	10	0.3766	15	0.3433	17	0.2734	8	0.3566
