# Supplementary material for: Petri net-based approach to modeling and analysis of selected aspects of the molecular regulation of angiogenesis
Source: PLoS One. 2017 Mar 2;12(3):e0173020. doi: 10.1371/journal.pone.0173020 (PMC5333880; doi:10.1371/journal.pone.0173020)
Supplement: S1 File — (SPPED) [file pone.0173020.s005.spped]

<?xml version="1.0" encoding="UTF-8"?>
<?xml-stylesheet type="text/xsl" href="/xsl/spped2svg.xsl"?>
<Snoopy version="2" revision="1.21">
  <netclass name="Petri Net"/>
  <nodeclasses count="4">
    <nodeclass count="63" name="Place">
      <node id="226" net="1">
        <attribute name="Name" id="227" net="1">
          <![CDATA[HIF_1_alpha_SH_stable_form_no_degradated_in_proteasome]]>
          <graphics count="1">
            <graphic yoff="20.00" x="700.00" y="420.00" id="228" net="1" show="1" grparent="236" state="1" pen="0,0,0" brush="255,255,255"/>
          </graphics>
        </attribute>
        <attribute name="ID" id="229" net="1">
          <![CDATA[0]]>
          <graphics count="1">
            <graphic xoff="25.00" yoff="20.00" x="725.00" y="420.00" id="230" net="1" show="0" grparent="236" state="1" pen="0,0,0" brush="255,255,255"/>
          </graphics>
        </attribute>
        <attribute name="Marking" id="231" net="1">
          <![CDATA[0]]>
          <graphics count="1">
            <graphic x="700.00" y="400.00" id="232" net="1" show="1" grparent="236" state="1" pen="0,0,0" brush="255,255,255"/>
          </graphics>
        </attribute>
        <attribute name="Logic" id="233" net="1">
          <![CDATA[0]]>
          <graphics count="0"/>
        </attribute>
        <attribute name="Comment" id="234" net="1">
          <![CDATA[]]>
          <graphics count="1">
            <graphic yoff="40.00" x="700.00" y="440.00" id="235" net="1" show="0" grparent="236" state="1" pen="0,0,0" brush="255,255,255"/>
          </graphics>
        </attribute>
        <graphics count="1">
          <graphic x="700.00" y="400.00" id="236" net="1" show="1" w="20.00" h="20.00" state="1" pen="0,0,0" brush="255,255,255"/>
        </graphics>
      </node>
      <node id="237" net="1">
        <attribute name="Name" id="238" net="1">
          <![CDATA[active_transcriptional_factors]]>
          <graphics count="1">
            <graphic yoff="20.00" x="960.00" y="560.00" id="239" net="1" show="1" grparent="247" state="1" pen="0,0,0" brush="255,255,255"/>
          </graphics>
        </attribute>
        <attribute name="ID" id="240" net="1">
          <![CDATA[1]]>
          <graphics count="1">
            <graphic xoff="25.00" yoff="20.00" x="985.00" y="560.00" id="241" net="1" show="0" grparent="247" state="1" pen="0,0,0" brush="255,255,255"/>
          </graphics>
        </attribute>
        <attribute name="Marking" id="242" net="1">
          <![CDATA[0]]>
          <graphics count="1">
            <graphic x="960.00" y="540.00" id="243" net="1" show="1" grparent="247" state="1" pen="0,0,0" brush="255,255,255"/>
          </graphics>
        </attribute>
        <attribute name="Logic" id="244" net="1">
          <![CDATA[0]]>
          <graphics count="0"/>
        </attribute>
        <attribute name="Comment" id="245" net="1">
          <![CDATA[]]>
          <graphics count="1">
            <graphic yoff="40.00" x="960.00" y="580.00" id="246" net="1" show="0" grparent="247" state="1" pen="0,0,0" brush="255,255,255"/>
          </graphics>
        </attribute>
        <graphics count="1">
          <graphic x="960.00" y="540.00" id="247" net="1" show="1" w="20.00" h="20.00" state="1" pen="0,0,0" brush="255,255,255"/>
        </graphics>
      </node>
      <node id="248" net="1">
        <attribute name="Name" id="249" net="1">
          <![CDATA[VEGF]]>
          <graphics count="1">
            <graphic yoff="20.00" x="860.00" y="680.00" id="250" net="1" show="1" grparent="258" state="1" pen="0,0,0" brush="255,255,255"/>
          </graphics>
        </attribute>
        <attribute name="ID" id="251" net="1">
          <![CDATA[2]]>
          <graphics count="1">
            <graphic xoff="25.00" yoff="20.00" x="885.00" y="680.00" id="252" net="1" show="0" grparent="258" state="1" pen="0,0,0" brush="255,255,255"/>
          </graphics>
        </attribute>
        <attribute name="Marking" id="253" net="1">
          <![CDATA[0]]>
          <graphics count="1">
            <graphic x="860.00" y="660.00" id="254" net="1" show="1" grparent="258" state="1" pen="0,0,0" brush="255,255,255"/>
          </graphics>
        </attribute>
        <attribute name="Logic" id="255" net="1">
          <![CDATA[0]]>
          <graphics count="0"/>
        </attribute>
        <attribute name="Comment" id="256" net="1">
          <![CDATA[]]>
          <graphics count="1">
            <graphic yoff="40.00" x="860.00" y="700.00" id="257" net="1" show="0" grparent="258" state="1" pen="0,0,0" brush="255,255,255"/>
          </graphics>
        </attribute>
        <graphics count="1">
          <graphic x="860.00" y="660.00" id="258" net="1" show="1" w="20.00" h="20.00" state="1" pen="0,0,0" brush="255,255,255"/>
        </graphics>
      </node>
      <node id="259" net="1" logic="1">
        <attribute name="Name" id="260" net="1">
          <![CDATA[EPO]]>
          <graphics count="8">
            <graphic yoff="20.00" x="1100.00" y="680.00" id="261" net="1" show="1" grparent="269" state="1" pen="0,0,0" brush="255,255,255"/>
            <graphic yoff="20.00" x="560.00" y="1620.00" id="301" net="1" show="1" grparent="305" state="1" pen="0,0,0" brush="255,255,255"/>
            <graphic yoff="20.00" x="220.00" y="960.00" id="312" net="1" show="1" grparent="316" state="1" pen="0,0,0" brush="255,255,255"/>
            <graphic yoff="20.00" x="1420.00" y="300.00" id="323" net="1" show="1" grparent="327" state="1" pen="0,0,0" brush="255,255,255"/>
            <graphic yoff="20.00" x="940.00" y="40.00" id="334" net="1" show="1" grparent="338" state="1" pen="0,0,0" brush="255,255,255"/>
            <graphic yoff="20.00" x="500.00" y="980.00" id="345" net="1" show="1" grparent="349" state="1" pen="0,0,0" brush="255,255,255"/>
            <graphic yoff="20.00" x="1440.00" y="640.00" id="356" net="1" show="1" grparent="360" state="1" pen="0,0,0" brush="255,255,255"/>
            <graphic yoff="20.00" x="500.00" y="40.00" id="367" net="1" show="1" grparent="371" state="1" pen="0,0,0" brush="255,255,255"/>
          </graphics>
        </attribute>
        <attribute name="ID" id="262" net="1">
          <![CDATA[3]]>
          <graphics count="8">
            <graphic xoff="25.00" yoff="20.00" x="1125.00" y="680.00" id="263" net="1" show="0" grparent="269" state="1" pen="0,0,0" brush="255,255,255"/>
            <graphic xoff="25.00" yoff="20.00" x="585.00" y="1620.00" id="302" net="1" show="0" grparent="305" state="1" pen="0,0,0" brush="255,255,255"/>
            <graphic xoff="25.00" yoff="20.00" x="245.00" y="960.00" id="313" net="1" show="0" grparent="316" state="1" pen="0,0,0" brush="255,255,255"/>
            <graphic xoff="25.00" yoff="20.00" x="1445.00" y="300.00" id="324" net="1" show="0" grparent="327" state="1" pen="0,0,0" brush="255,255,255"/>
            <graphic xoff="25.00" yoff="20.00" x="965.00" y="40.00" id="335" net="1" show="0" grparent="338" state="1" pen="0,0,0" brush="255,255,255"/>
            <graphic xoff="25.00" yoff="20.00" x="525.00" y="980.00" id="346" net="1" show="0" grparent="349" state="1" pen="0,0,0" brush="255,255,255"/>
            <graphic xoff="25.00" yoff="20.00" x="1465.00" y="640.00" id="357" net="1" show="0" grparent="360" state="1" pen="0,0,0" brush="255,255,255"/>
            <graphic xoff="25.00" yoff="20.00" x="525.00" y="40.00" id="368" net="1" show="0" grparent="371" state="1" pen="0,0,0" brush="255,255,255"/>
          </graphics>
        </attribute>
        <attribute name="Marking" id="264" net="1">
          <![CDATA[0]]>
          <graphics count="8">
            <graphic x="1100.00" y="660.00" id="265" net="1" show="1" grparent="269" state="1" pen="0,0,0" brush="255,255,255"/>
            <graphic x="560.00" y="1600.00" id="303" net="1" show="1" grparent="305" state="1" pen="0,0,0" brush="255,255,255"/>
            <graphic x="220.00" y="940.00" id="314" net="1" show="1" grparent="316" state="1" pen="0,0,0" brush="255,255,255"/>
            <graphic x="1420.00" y="280.00" id="325" net="1" show="1" grparent="327" state="1" pen="0,0,0" brush="255,255,255"/>
            <graphic x="940.00" y="20.00" id="336" net="1" show="1" grparent="338" state="1" pen="0,0,0" brush="255,255,255"/>
            <graphic x="500.00" y="960.00" id="347" net="1" show="1" grparent="349" state="1" pen="0,0,0" brush="255,255,255"/>
            <graphic x="1440.00" y="620.00" id="358" net="1" show="1" grparent="360" state="1" pen="0,0,0" brush="255,255,255"/>
            <graphic x="500.00" y="20.00" id="369" net="1" show="1" grparent="371" state="1" pen="0,0,0" brush="255,255,255"/>
          </graphics>
        </attribute>
        <attribute name="Logic" id="266" net="1">
          <![CDATA[1]]>
          <graphics count="0"/>
        </attribute>
        <attribute name="Comment" id="267" net="1">
          <![CDATA[]]>
          <graphics count="8">
            <graphic yoff="40.00" x="1100.00" y="700.00" id="268" net="1" show="0" grparent="269" state="1" pen="0,0,0" brush="255,255,255"/>
            <graphic yoff="40.00" x="560.00" y="1640.00" id="304" net="1" show="0" grparent="305" state="1" pen="0,0,0" brush="255,255,255"/>
            <graphic yoff="40.00" x="220.00" y="980.00" id="315" net="1" show="0" grparent="316" state="1" pen="0,0,0" brush="255,255,255"/>
            <graphic yoff="40.00" x="1420.00" y="320.00" id="326" net="1" show="0" grparent="327" state="1" pen="0,0,0" brush="255,255,255"/>
            <graphic yoff="40.00" x="940.00" y="60.00" id="337" net="1" show="0" grparent="338" state="1" pen="0,0,0" brush="255,255,255"/>
            <graphic yoff="40.00" x="500.00" y="1000.00" id="348" net="1" show="0" grparent="349" state="1" pen="0,0,0" brush="255,255,255"/>
            <graphic yoff="40.00" x="1440.00" y="660.00" id="359" net="1" show="0" grparent="360" state="1" pen="0,0,0" brush="255,255,255"/>
            <graphic yoff="40.00" x="500.00" y="60.00" id="370" net="1" show="0" grparent="371" state="1" pen="0,0,0" brush="255,255,255"/>
          </graphics>
        </attribute>
        <graphics count="8">
          <graphic x="1100.00" y="660.00" id="269" net="1" show="1" w="20.00" h="20.00" state="1" pen="0,0,0" brush="255,255,255"/>
          <graphic x="560.00" y="1600.00" id="305" net="1" show="1" w="20.00" h="20.00" state="1" pen="0,0,0" brush="255,255,255"/>
          <graphic x="220.00" y="940.00" id="316" net="1" show="1" w="20.00" h="20.00" state="1" pen="0,0,0" brush="255,255,255"/>
          <graphic x="1420.00" y="280.00" id="327" net="1" show="1" w="20.00" h="20.00" state="1" pen="0,0,0" brush="255,255,255"/>
          <graphic x="940.00" y="20.00" id="338" net="1" show="1" w="20.00" h="20.00" state="1" pen="0,0,0" brush="255,255,255"/>
          <graphic x="500.00" y="960.00" id="349" net="1" show="1" w="20.00" h="20.00" state="1" pen="0,0,0" brush="255,255,255"/>
          <graphic x="1440.00" y="620.00" id="360" net="1" show="1" w="20.00" h="20.00" state="1" pen="0,0,0" brush="255,255,255"/>
          <graphic x="500.00" y="20.00" id="371" net="1" show="1" w="20.00" h="20.00" state="1" pen="0,0,0" brush="255,255,255"/>
        </graphics>
      </node>
      <node id="384" net="1">
        <attribute name="Name" id="385" net="1">
          <![CDATA[VEGFR_2_on_endothelial_surface]]>
          <graphics count="1">
            <graphic yoff="20.00" x="740.00" y="700.00" id="386" net="1" show="1" grparent="394" state="1" pen="0,0,0" brush="255,255,255"/>
          </graphics>
        </attribute>
        <attribute name="ID" id="387" net="1">
          <![CDATA[4]]>
          <graphics count="1">
            <graphic xoff="25.00" yoff="20.00" x="765.00" y="700.00" id="388" net="1" show="0" grparent="394" state="1" pen="0,0,0" brush="255,255,255"/>
          </graphics>
        </attribute>
        <attribute name="Marking" id="389" net="1">
          <![CDATA[0]]>
          <graphics count="1">
            <graphic x="740.00" y="680.00" id="390" net="1" show="1" grparent="394" state="1" pen="0,0,0" brush="255,255,255"/>
          </graphics>
        </attribute>
        <attribute name="Logic" id="391" net="1">
          <![CDATA[0]]>
          <graphics count="0"/>
        </attribute>
        <attribute name="Comment" id="392" net="1">
          <![CDATA[]]>
          <graphics count="1">
            <graphic yoff="40.00" x="740.00" y="720.00" id="393" net="1" show="0" grparent="394" state="1" pen="0,0,0" brush="255,255,255"/>
          </graphics>
        </attribute>
        <graphics count="1">
          <graphic x="740.00" y="680.00" id="394" net="1" show="1" w="20.00" h="20.00" state="1" pen="0,0,0" brush="255,255,255"/>
        </graphics>
      </node>
      <node id="395" net="1">
        <attribute name="Name" id="396" net="1">
          <![CDATA[VEGF_VEGFR_2_complex]]>
          <graphics count="1">
            <graphic yoff="20.00" x="800.00" y="800.00" id="397" net="1" show="1" grparent="405" state="1" pen="0,0,0" brush="255,255,255"/>
          </graphics>
        </attribute>
        <attribute name="ID" id="398" net="1">
          <![CDATA[5]]>
          <graphics count="1">
            <graphic xoff="25.00" yoff="20.00" x="825.00" y="800.00" id="399" net="1" show="0" grparent="405" state="1" pen="0,0,0" brush="255,255,255"/>
          </graphics>
        </attribute>
        <attribute name="Marking" id="400" net="1">
          <![CDATA[0]]>
          <graphics count="1">
            <graphic x="800.00" y="780.00" id="401" net="1" show="1" grparent="405" state="1" pen="0,0,0" brush="255,255,255"/>
          </graphics>
        </attribute>
        <attribute name="Logic" id="402" net="1">
          <![CDATA[0]]>
          <graphics count="0"/>
        </attribute>
        <attribute name="Comment" id="403" net="1">
          <![CDATA[]]>
          <graphics count="1">
            <graphic yoff="40.00" x="800.00" y="820.00" id="404" net="1" show="0" grparent="405" state="1" pen="0,0,0" brush="255,255,255"/>
          </graphics>
        </attribute>
        <graphics count="1">
          <graphic x="800.00" y="780.00" id="405" net="1" show="1" w="20.00" h="20.00" state="1" pen="0,0,0" brush="255,255,255"/>
        </graphics>
      </node>
      <node id="406" net="1">
        <attribute name="Name" id="407" net="1">
          <![CDATA[GLUT1]]>
          <graphics count="1">
            <graphic yoff="20.00" x="1520.00" y="680.00" id="408" net="1" show="1" grparent="416" state="1" pen="0,0,0" brush="255,255,255"/>
          </graphics>
        </attribute>
        <attribute name="ID" id="409" net="1">
          <![CDATA[6]]>
          <graphics count="1">
            <graphic xoff="25.00" yoff="20.00" x="1545.00" y="680.00" id="410" net="1" show="0" grparent="416" state="1" pen="0,0,0" brush="255,255,255"/>
          </graphics>
        </attribute>
        <attribute name="Marking" id="411" net="1">
          <![CDATA[0]]>
          <graphics count="1">
            <graphic x="1520.00" y="660.00" id="412" net="1" show="1" grparent="416" state="1" pen="0,0,0" brush="255,255,255"/>
          </graphics>
        </attribute>
        <attribute name="Logic" id="413" net="1">
          <![CDATA[0]]>
          <graphics count="0"/>
        </attribute>
        <attribute name="Comment" id="414" net="1">
          <![CDATA[]]>
          <graphics count="1">
            <graphic yoff="40.00" x="1520.00" y="700.00" id="415" net="1" show="0" grparent="416" state="1" pen="0,0,0" brush="255,255,255"/>
          </graphics>
        </attribute>
        <graphics count="1">
          <graphic x="1520.00" y="660.00" id="416" net="1" show="1" w="20.00" h="20.00" state="1" pen="0,0,0" brush="255,255,255"/>
        </graphics>
      </node>
      <node id="417" net="1">
        <attribute name="Name" id="418" net="1">
          <![CDATA[PHD2_activated]]>
          <graphics count="1">
            <graphic yoff="20.00" x="140.00" y="220.00" id="419" net="1" show="1" grparent="427" state="1" pen="0,0,0" brush="255,255,255"/>
          </graphics>
        </attribute>
        <attribute name="ID" id="420" net="1">
          <![CDATA[7]]>
          <graphics count="1">
            <graphic xoff="25.00" yoff="20.00" x="165.00" y="220.00" id="421" net="1" show="0" grparent="427" state="1" pen="0,0,0" brush="255,255,255"/>
          </graphics>
        </attribute>
        <attribute name="Marking" id="422" net="1">
          <![CDATA[0]]>
          <graphics count="1">
            <graphic x="140.00" y="200.00" id="423" net="1" show="1" grparent="427" state="1" pen="0,0,0" brush="255,255,255"/>
          </graphics>
        </attribute>
        <attribute name="Logic" id="424" net="1">
          <![CDATA[0]]>
          <graphics count="0"/>
        </attribute>
        <attribute name="Comment" id="425" net="1">
          <![CDATA[]]>
          <graphics count="1">
            <graphic yoff="40.00" x="140.00" y="240.00" id="426" net="1" show="0" grparent="427" state="1" pen="0,0,0" brush="255,255,255"/>
          </graphics>
        </attribute>
        <graphics count="1">
          <graphic x="140.00" y="200.00" id="427" net="1" show="1" w="20.00" h="20.00" state="1" pen="0,0,0" brush="255,255,255"/>
        </graphics>
      </node>
      <node id="428" net="1">
        <attribute name="Name" id="429" net="1">
          <![CDATA[FIH_activated]]>
          <graphics count="1">
            <graphic yoff="20.00" x="340.00" y="220.00" id="430" net="1" show="1" grparent="438" state="1" pen="0,0,0" brush="255,255,255"/>
          </graphics>
        </attribute>
        <attribute name="ID" id="431" net="1">
          <![CDATA[8]]>
          <graphics count="1">
            <graphic xoff="25.00" yoff="20.00" x="365.00" y="220.00" id="432" net="1" show="0" grparent="438" state="1" pen="0,0,0" brush="255,255,255"/>
          </graphics>
        </attribute>
        <attribute name="Marking" id="433" net="1">
          <![CDATA[0]]>
          <graphics count="1">
            <graphic x="340.00" y="200.00" id="434" net="1" show="1" grparent="438" state="1" pen="0,0,0" brush="255,255,255"/>
          </graphics>
        </attribute>
        <attribute name="Logic" id="435" net="1">
          <![CDATA[0]]>
          <graphics count="0"/>
        </attribute>
        <attribute name="Comment" id="436" net="1">
          <![CDATA[]]>
          <graphics count="1">
            <graphic yoff="40.00" x="340.00" y="240.00" id="437" net="1" show="0" grparent="438" state="1" pen="0,0,0" brush="255,255,255"/>
          </graphics>
        </attribute>
        <graphics count="1">
          <graphic x="340.00" y="200.00" id="438" net="1" show="1" w="20.00" h="20.00" state="1" pen="0,0,0" brush="255,255,255"/>
        </graphics>
      </node>
      <node id="439" net="1">
        <attribute name="Name" id="440" net="1">
          <![CDATA[HIF_1_beta_constitutively_expressed]]>
          <graphics count="1">
            <graphic yoff="20.00" x="1120.00" y="460.00" id="441" net="1" show="1" grparent="449" state="1" pen="0,0,0" brush="255,255,255"/>
          </graphics>
        </attribute>
        <attribute name="ID" id="442" net="1">
          <![CDATA[9]]>
          <graphics count="1">
            <graphic xoff="25.00" yoff="20.00" x="1145.00" y="460.00" id="443" net="1" show="0" grparent="449" state="1" pen="0,0,0" brush="255,255,255"/>
          </graphics>
        </attribute>
        <attribute name="Marking" id="444" net="1">
          <![CDATA[0]]>
          <graphics count="1">
            <graphic x="1120.00" y="440.00" id="445" net="1" show="1" grparent="449" state="1" pen="0,0,0" brush="255,255,255"/>
          </graphics>
        </attribute>
        <attribute name="Logic" id="446" net="1">
          <![CDATA[0]]>
          <graphics count="0"/>
        </attribute>
        <attribute name="Comment" id="447" net="1">
          <![CDATA[]]>
          <graphics count="1">
            <graphic yoff="40.00" x="1120.00" y="480.00" id="448" net="1" show="0" grparent="449" state="1" pen="0,0,0" brush="255,255,255"/>
          </graphics>
        </attribute>
        <graphics count="1">
          <graphic x="1120.00" y="440.00" id="449" net="1" show="1" w="20.00" h="20.00" state="1" pen="0,0,0" brush="255,255,255"/>
        </graphics>
      </node>
      <node id="450" net="1">
        <attribute name="Name" id="451" net="1">
          <![CDATA[HIF_1_alpha_OH_inactivated]]>
          <graphics count="1">
            <graphic yoff="20.00" x="340.00" y="440.00" id="452" net="1" show="1" grparent="460" state="1" pen="0,0,0" brush="255,255,255"/>
          </graphics>
        </attribute>
        <attribute name="ID" id="453" net="1">
          <![CDATA[10]]>
          <graphics count="1">
            <graphic xoff="25.00" yoff="20.00" x="365.00" y="440.00" id="454" net="1" show="0" grparent="460" state="1" pen="0,0,0" brush="255,255,255"/>
          </graphics>
        </attribute>
        <attribute name="Marking" id="455" net="1">
          <![CDATA[0]]>
          <graphics count="1">
            <graphic x="340.00" y="420.00" id="456" net="1" show="1" grparent="460" state="1" pen="0,0,0" brush="255,255,255"/>
          </graphics>
        </attribute>
        <attribute name="Logic" id="457" net="1">
          <![CDATA[0]]>
          <graphics count="0"/>
        </attribute>
        <attribute name="Comment" id="458" net="1">
          <![CDATA[]]>
          <graphics count="1">
            <graphic yoff="40.00" x="340.00" y="460.00" id="459" net="1" show="0" grparent="460" state="1" pen="0,0,0" brush="255,255,255"/>
          </graphics>
        </attribute>
        <graphics count="1">
          <graphic x="340.00" y="420.00" id="460" net="1" show="1" w="20.00" h="20.00" state="1" pen="0,0,0" brush="255,255,255"/>
        </graphics>
      </node>
      <node id="461" net="1">
        <attribute name="Name" id="462" net="1">
          <![CDATA[HIF_1_alpha_degradated]]>
          <graphics count="1">
            <graphic yoff="20.00" x="340.00" y="620.00" id="463" net="1" show="1" grparent="471" state="1" pen="0,0,0" brush="255,255,255"/>
          </graphics>
        </attribute>
        <attribute name="ID" id="464" net="1">
          <![CDATA[11]]>
          <graphics count="1">
            <graphic xoff="25.00" yoff="20.00" x="365.00" y="620.00" id="465" net="1" show="0" grparent="471" state="1" pen="0,0,0" brush="255,255,255"/>
          </graphics>
        </attribute>
        <attribute name="Marking" id="466" net="1">
          <![CDATA[0]]>
          <graphics count="1">
            <graphic x="340.00" y="600.00" id="467" net="1" show="1" grparent="471" state="1" pen="0,0,0" brush="255,255,255"/>
          </graphics>
        </attribute>
        <attribute name="Logic" id="468" net="1">
          <![CDATA[0]]>
          <graphics count="0"/>
        </attribute>
        <attribute name="Comment" id="469" net="1">
          <![CDATA[]]>
          <graphics count="1">
            <graphic yoff="40.00" x="340.00" y="640.00" id="470" net="1" show="0" grparent="471" state="1" pen="0,0,0" brush="255,255,255"/>
          </graphics>
        </attribute>
        <graphics count="1">
          <graphic x="340.00" y="600.00" id="471" net="1" show="1" w="20.00" h="20.00" state="1" pen="0,0,0" brush="255,255,255"/>
        </graphics>
      </node>
      <node id="472" net="1">
        <attribute name="Name" id="473" net="1">
          <![CDATA[VHL_with_VBP_1_complex]]>
          <graphics count="1">
            <graphic yoff="20.00" x="140.00" y="720.00" id="474" net="1" show="1" grparent="482" state="1" pen="0,0,0" brush="255,255,255"/>
          </graphics>
        </attribute>
        <attribute name="ID" id="475" net="1">
          <![CDATA[12]]>
          <graphics count="1">
            <graphic xoff="25.00" yoff="20.00" x="165.00" y="720.00" id="476" net="1" show="0" grparent="482" state="1" pen="0,0,0" brush="255,255,255"/>
          </graphics>
        </attribute>
        <attribute name="Marking" id="477" net="1">
          <![CDATA[0]]>
          <graphics count="1">
            <graphic x="140.00" y="700.00" id="478" net="1" show="1" grparent="482" state="1" pen="0,0,0" brush="255,255,255"/>
          </graphics>
        </attribute>
        <attribute name="Logic" id="479" net="1">
          <![CDATA[0]]>
          <graphics count="0"/>
        </attribute>
        <attribute name="Comment" id="480" net="1">
          <![CDATA[]]>
          <graphics count="1">
            <graphic yoff="40.00" x="140.00" y="740.00" id="481" net="1" show="0" grparent="482" state="1" pen="0,0,0" brush="255,255,255"/>
          </graphics>
        </attribute>
        <graphics count="1">
          <graphic x="140.00" y="700.00" id="482" net="1" show="1" w="20.00" h="20.00" state="1" pen="0,0,0" brush="255,255,255"/>
        </graphics>
      </node>
      <node id="483" net="1">
        <attribute name="Name" id="484" net="1">
          <![CDATA[transcriptional_cofactor_histone_acetyltransferase_protein_CBP_p300]]>
          <graphics count="1">
            <graphic yoff="20.00" x="580.00" y="640.00" id="485" net="1" show="1" grparent="493" state="1" pen="0,0,0" brush="255,255,255"/>
          </graphics>
        </attribute>
        <attribute name="ID" id="486" net="1">
          <![CDATA[13]]>
          <graphics count="1">
            <graphic xoff="25.00" yoff="20.00" x="605.00" y="640.00" id="487" net="1" show="0" grparent="493" state="1" pen="0,0,0" brush="255,255,255"/>
          </graphics>
        </attribute>
        <attribute name="Marking" id="488" net="1">
          <![CDATA[0]]>
          <graphics count="1">
            <graphic x="580.00" y="620.00" id="489" net="1" show="1" grparent="493" state="1" pen="0,0,0" brush="255,255,255"/>
          </graphics>
        </attribute>
        <attribute name="Logic" id="490" net="1">
          <![CDATA[0]]>
          <graphics count="0"/>
        </attribute>
        <attribute name="Comment" id="491" net="1">
          <![CDATA[]]>
          <graphics count="1">
            <graphic yoff="40.00" x="580.00" y="660.00" id="492" net="1" show="0" grparent="493" state="1" pen="0,0,0" brush="255,255,255"/>
          </graphics>
        </attribute>
        <graphics count="1">
          <graphic x="580.00" y="620.00" id="493" net="1" show="1" w="20.00" h="20.00" state="1" pen="0,0,0" brush="255,255,255"/>
        </graphics>
      </node>
      <node id="494" net="1">
        <attribute name="Name" id="495" net="1">
          <![CDATA[HIF_1_hydroxylases_inactivated]]>
          <graphics count="1">
            <graphic yoff="20.00" x="700.00" y="280.00" id="496" net="1" show="1" grparent="504" state="1" pen="0,0,0" brush="255,255,255"/>
          </graphics>
        </attribute>
        <attribute name="ID" id="497" net="1">
          <![CDATA[14]]>
          <graphics count="1">
            <graphic xoff="25.00" yoff="20.00" x="725.00" y="280.00" id="498" net="1" show="0" grparent="504" state="1" pen="0,0,0" brush="255,255,255"/>
          </graphics>
        </attribute>
        <attribute name="Marking" id="499" net="1">
          <![CDATA[0]]>
          <graphics count="1">
            <graphic x="700.00" y="260.00" id="500" net="1" show="1" grparent="504" state="1" pen="0,0,0" brush="255,255,255"/>
          </graphics>
        </attribute>
        <attribute name="Logic" id="501" net="1">
          <![CDATA[0]]>
          <graphics count="0"/>
        </attribute>
        <attribute name="Comment" id="502" net="1">
          <![CDATA[]]>
          <graphics count="1">
            <graphic yoff="40.00" x="700.00" y="300.00" id="503" net="1" show="0" grparent="504" state="1" pen="0,0,0" brush="255,255,255"/>
          </graphics>
        </attribute>
        <graphics count="1">
          <graphic x="700.00" y="260.00" id="504" net="1" show="1" w="20.00" h="20.00" state="1" pen="0,0,0" brush="255,255,255"/>
        </graphics>
      </node>
      <node id="505" net="1">
        <attribute name="Name" id="506" net="1">
          <![CDATA[eNOS_activated]]>
          <graphics count="1">
            <graphic yoff="20.00" x="580.00" y="1040.00" id="507" net="1" show="1" grparent="515" state="1" pen="0,0,0" brush="255,255,255"/>
          </graphics>
        </attribute>
        <attribute name="ID" id="508" net="1">
          <![CDATA[15]]>
          <graphics count="1">
            <graphic xoff="25.00" yoff="20.00" x="605.00" y="1040.00" id="509" net="1" show="0" grparent="515" state="1" pen="0,0,0" brush="255,255,255"/>
          </graphics>
        </attribute>
        <attribute name="Marking" id="510" net="1">
          <![CDATA[0]]>
          <graphics count="1">
            <graphic x="580.00" y="1020.00" id="511" net="1" show="1" grparent="515" state="1" pen="0,0,0" brush="255,255,255"/>
          </graphics>
        </attribute>
        <attribute name="Logic" id="512" net="1">
          <![CDATA[0]]>
          <graphics count="0"/>
        </attribute>
        <attribute name="Comment" id="513" net="1">
          <![CDATA[]]>
          <graphics count="1">
            <graphic yoff="40.00" x="580.00" y="1060.00" id="514" net="1" show="0" grparent="515" state="1" pen="0,0,0" brush="255,255,255"/>
          </graphics>
        </attribute>
        <graphics count="1">
          <graphic x="580.00" y="1020.00" id="515" net="1" show="1" w="20.00" h="20.00" state="1" pen="0,0,0" brush="255,255,255"/>
        </graphics>
      </node>
      <node id="516" net="1" logic="1">
        <attribute name="Name" id="517" net="1">
          <![CDATA[NO]]>
          <graphics count="4">
            <graphic yoff="20.00" x="580.00" y="1160.00" id="518" net="1" show="1" grparent="526" state="1" pen="0,0,0" brush="255,255,255"/>
            <graphic yoff="20.00" x="1680.00" y="740.00" id="558" net="1" show="1" grparent="562" state="1" pen="0,0,0" brush="255,255,255"/>
            <graphic yoff="20.00" x="960.00" y="360.00" id="569" net="1" show="1" grparent="573" state="1" pen="0,0,0" brush="255,255,255"/>
            <graphic yoff="20.00" x="40.00" y="300.00" id="580" net="1" show="1" grparent="584" state="1" pen="0,0,0" brush="255,255,255"/>
          </graphics>
        </attribute>
        <attribute name="ID" id="519" net="1">
          <![CDATA[16]]>
          <graphics count="4">
            <graphic xoff="25.00" yoff="20.00" x="605.00" y="1160.00" id="520" net="1" show="0" grparent="526" state="1" pen="0,0,0" brush="255,255,255"/>
            <graphic xoff="25.00" yoff="20.00" x="1705.00" y="740.00" id="559" net="1" show="0" grparent="562" state="1" pen="0,0,0" brush="255,255,255"/>
            <graphic xoff="25.00" yoff="20.00" x="985.00" y="360.00" id="570" net="1" show="0" grparent="573" state="1" pen="0,0,0" brush="255,255,255"/>
            <graphic xoff="25.00" yoff="20.00" x="65.00" y="300.00" id="581" net="1" show="0" grparent="584" state="1" pen="0,0,0" brush="255,255,255"/>
          </graphics>
        </attribute>
        <attribute name="Marking" id="521" net="1">
          <![CDATA[0]]>
          <graphics count="4">
            <graphic x="580.00" y="1140.00" id="522" net="1" show="1" grparent="526" state="1" pen="0,0,0" brush="255,255,255"/>
            <graphic x="1680.00" y="720.00" id="560" net="1" show="1" grparent="562" state="1" pen="0,0,0" brush="255,255,255"/>
            <graphic x="960.00" y="340.00" id="571" net="1" show="1" grparent="573" state="1" pen="0,0,0" brush="255,255,255"/>
            <graphic x="40.00" y="280.00" id="582" net="1" show="1" grparent="584" state="1" pen="0,0,0" brush="255,255,255"/>
          </graphics>
        </attribute>
        <attribute name="Logic" id="523" net="1">
          <![CDATA[1]]>
          <graphics count="0"/>
        </attribute>
        <attribute name="Comment" id="524" net="1">
          <![CDATA[]]>
          <graphics count="4">
            <graphic yoff="40.00" x="580.00" y="1180.00" id="525" net="1" show="0" grparent="526" state="1" pen="0,0,0" brush="255,255,255"/>
            <graphic yoff="40.00" x="1680.00" y="760.00" id="561" net="1" show="0" grparent="562" state="1" pen="0,0,0" brush="255,255,255"/>
            <graphic yoff="40.00" x="960.00" y="380.00" id="572" net="1" show="0" grparent="573" state="1" pen="0,0,0" brush="255,255,255"/>
            <graphic yoff="40.00" x="40.00" y="320.00" id="583" net="1" show="0" grparent="584" state="1" pen="0,0,0" brush="255,255,255"/>
          </graphics>
        </attribute>
        <graphics count="4">
          <graphic x="580.00" y="1140.00" id="526" net="1" show="1" w="20.00" h="20.00" state="1" pen="0,0,0" brush="255,255,255"/>
          <graphic x="1680.00" y="720.00" id="562" net="1" show="1" w="20.00" h="20.00" state="1" pen="0,0,0" brush="255,255,255"/>
          <graphic x="960.00" y="340.00" id="573" net="1" show="1" w="20.00" h="20.00" state="1" pen="0,0,0" brush="255,255,255"/>
          <graphic x="40.00" y="280.00" id="584" net="1" show="1" w="20.00" h="20.00" state="1" pen="0,0,0" brush="255,255,255"/>
        </graphics>
      </node>
      <node id="597" net="1" logic="1">
        <attribute name="Name" id="598" net="1">
          <![CDATA[bFGF]]>
          <graphics count="2">
            <graphic yoff="20.00" x="800.00" y="1120.00" id="599" net="1" show="1" grparent="607" state="1" pen="0,0,0" brush="255,255,255"/>
            <graphic yoff="20.00" x="120.00" y="1140.00" id="639" net="1" show="1" grparent="643" state="1" pen="0,0,0" brush="255,255,255"/>
          </graphics>
        </attribute>
        <attribute name="ID" id="600" net="1">
          <![CDATA[17]]>
          <graphics count="2">
            <graphic xoff="25.00" yoff="20.00" x="825.00" y="1120.00" id="601" net="1" show="0" grparent="607" state="1" pen="0,0,0" brush="255,255,255"/>
            <graphic xoff="25.00" yoff="20.00" x="145.00" y="1140.00" id="640" net="1" show="0" grparent="643" state="1" pen="0,0,0" brush="255,255,255"/>
          </graphics>
        </attribute>
        <attribute name="Marking" id="602" net="1">
          <![CDATA[0]]>
          <graphics count="2">
            <graphic x="800.00" y="1100.00" id="603" net="1" show="1" grparent="607" state="1" pen="0,0,0" brush="255,255,255"/>
            <graphic x="120.00" y="1120.00" id="641" net="1" show="1" grparent="643" state="1" pen="0,0,0" brush="255,255,255"/>
          </graphics>
        </attribute>
        <attribute name="Logic" id="604" net="1">
          <![CDATA[1]]>
          <graphics count="0"/>
        </attribute>
        <attribute name="Comment" id="605" net="1">
          <![CDATA[]]>
          <graphics count="2">
            <graphic yoff="40.00" x="800.00" y="1140.00" id="606" net="1" show="0" grparent="607" state="1" pen="0,0,0" brush="255,255,255"/>
            <graphic yoff="40.00" x="120.00" y="1160.00" id="642" net="1" show="0" grparent="643" state="1" pen="0,0,0" brush="255,255,255"/>
          </graphics>
        </attribute>
        <graphics count="2">
          <graphic x="800.00" y="1100.00" id="607" net="1" show="1" w="20.00" h="20.00" state="1" pen="0,0,0" brush="255,255,255"/>
          <graphic x="120.00" y="1120.00" id="643" net="1" show="1" w="20.00" h="20.00" state="1" pen="0,0,0" brush="255,255,255"/>
        </graphics>
      </node>
      <node id="656" net="1">
        <attribute name="Name" id="657" net="1">
          <![CDATA[FGFRs_activated]]>
          <graphics count="1">
            <graphic yoff="20.00" x="120.00" y="1320.00" id="658" net="1" show="1" grparent="666" state="1" pen="0,0,0" brush="255,255,255"/>
          </graphics>
        </attribute>
        <attribute name="ID" id="659" net="1">
          <![CDATA[18]]>
          <graphics count="1">
            <graphic xoff="25.00" yoff="20.00" x="145.00" y="1320.00" id="660" net="1" show="0" grparent="666" state="1" pen="0,0,0" brush="255,255,255"/>
          </graphics>
        </attribute>
        <attribute name="Marking" id="661" net="1">
          <![CDATA[0]]>
          <graphics count="1">
            <graphic x="120.00" y="1300.00" id="662" net="1" show="1" grparent="666" state="1" pen="0,0,0" brush="255,255,255"/>
          </graphics>
        </attribute>
        <attribute name="Logic" id="663" net="1">
          <![CDATA[0]]>
          <graphics count="0"/>
        </attribute>
        <attribute name="Comment" id="664" net="1">
          <![CDATA[]]>
          <graphics count="1">
            <graphic yoff="40.00" x="120.00" y="1340.00" id="665" net="1" show="0" grparent="666" state="1" pen="0,0,0" brush="255,255,255"/>
          </graphics>
        </attribute>
        <graphics count="1">
          <graphic x="120.00" y="1300.00" id="666" net="1" show="1" w="20.00" h="20.00" state="1" pen="0,0,0" brush="255,255,255"/>
        </graphics>
      </node>
      <node id="667" net="1">
        <attribute name="Name" id="668" net="1">
          <![CDATA[PDGFRs_upregulated]]>
          <graphics count="1">
            <graphic yoff="20.00" x="280.00" y="1260.00" id="669" net="1" show="1" grparent="677" state="1" pen="0,0,0" brush="255,255,255"/>
          </graphics>
        </attribute>
        <attribute name="ID" id="670" net="1">
          <![CDATA[19]]>
          <graphics count="1">
            <graphic xoff="25.00" yoff="20.00" x="305.00" y="1260.00" id="671" net="1" show="0" grparent="677" state="1" pen="0,0,0" brush="255,255,255"/>
          </graphics>
        </attribute>
        <attribute name="Marking" id="672" net="1">
          <![CDATA[0]]>
          <graphics count="1">
            <graphic x="280.00" y="1240.00" id="673" net="1" show="1" grparent="677" state="1" pen="0,0,0" brush="255,255,255"/>
          </graphics>
        </attribute>
        <attribute name="Logic" id="674" net="1">
          <![CDATA[0]]>
          <graphics count="0"/>
        </attribute>
        <attribute name="Comment" id="675" net="1">
          <![CDATA[]]>
          <graphics count="1">
            <graphic yoff="40.00" x="280.00" y="1280.00" id="676" net="1" show="0" grparent="677" state="1" pen="0,0,0" brush="255,255,255"/>
          </graphics>
        </attribute>
        <graphics count="1">
          <graphic x="280.00" y="1240.00" id="677" net="1" show="1" w="20.00" h="20.00" state="1" pen="0,0,0" brush="255,255,255"/>
        </graphics>
      </node>
      <node id="678" net="1" logic="1">
        <attribute name="Name" id="679" net="1">
          <![CDATA[PDGF_AB_and_BB_secreted]]>
          <graphics count="2">
            <graphic yoff="20.00" x="560.00" y="1200.00" id="680" net="1" show="1" grparent="688" state="1" pen="0,0,0" brush="255,255,255"/>
            <graphic yoff="20.00" x="960.00" y="680.00" id="720" net="1" show="1" grparent="724" state="1" pen="0,0,0" brush="255,255,255"/>
          </graphics>
        </attribute>
        <attribute name="ID" id="681" net="1">
          <![CDATA[20]]>
          <graphics count="2">
            <graphic xoff="25.00" yoff="20.00" x="585.00" y="1200.00" id="682" net="1" show="0" grparent="688" state="1" pen="0,0,0" brush="255,255,255"/>
            <graphic xoff="25.00" yoff="20.00" x="985.00" y="680.00" id="721" net="1" show="0" grparent="724" state="1" pen="0,0,0" brush="255,255,255"/>
          </graphics>
        </attribute>
        <attribute name="Marking" id="683" net="1">
          <![CDATA[0]]>
          <graphics count="2">
            <graphic x="560.00" y="1180.00" id="684" net="1" show="1" grparent="688" state="1" pen="0,0,0" brush="255,255,255"/>
            <graphic x="960.00" y="660.00" id="722" net="1" show="1" grparent="724" state="1" pen="0,0,0" brush="255,255,255"/>
          </graphics>
        </attribute>
        <attribute name="Logic" id="685" net="1">
          <![CDATA[1]]>
          <graphics count="0"/>
        </attribute>
        <attribute name="Comment" id="686" net="1">
          <![CDATA[]]>
          <graphics count="2">
            <graphic yoff="40.00" x="560.00" y="1220.00" id="687" net="1" show="0" grparent="688" state="1" pen="0,0,0" brush="255,255,255"/>
            <graphic yoff="40.00" x="960.00" y="700.00" id="723" net="1" show="0" grparent="724" state="1" pen="0,0,0" brush="255,255,255"/>
          </graphics>
        </attribute>
        <graphics count="2">
          <graphic x="560.00" y="1180.00" id="688" net="1" show="1" w="20.00" h="20.00" state="1" pen="0,0,0" brush="255,255,255"/>
          <graphic x="960.00" y="660.00" id="724" net="1" show="1" w="20.00" h="20.00" state="1" pen="0,0,0" brush="255,255,255"/>
        </graphics>
      </node>
      <node id="737" net="1">
        <attribute name="Name" id="738" net="1">
          <![CDATA[PDGF_AB_and_BB_PDGFRs_complex]]>
          <graphics count="1">
            <graphic yoff="20.00" x="560.00" y="1360.00" id="739" net="1" show="1" grparent="747" state="1" pen="0,0,0" brush="255,255,255"/>
          </graphics>
        </attribute>
        <attribute name="ID" id="740" net="1">
          <![CDATA[21]]>
          <graphics count="1">
            <graphic xoff="25.00" yoff="20.00" x="585.00" y="1360.00" id="741" net="1" show="0" grparent="747" state="1" pen="0,0,0" brush="255,255,255"/>
          </graphics>
        </attribute>
        <attribute name="Marking" id="742" net="1">
          <![CDATA[0]]>
          <graphics count="1">
            <graphic x="560.00" y="1340.00" id="743" net="1" show="1" grparent="747" state="1" pen="0,0,0" brush="255,255,255"/>
          </graphics>
        </attribute>
        <attribute name="Logic" id="744" net="1">
          <![CDATA[0]]>
          <graphics count="0"/>
        </attribute>
        <attribute name="Comment" id="745" net="1">
          <![CDATA[]]>
          <graphics count="1">
            <graphic yoff="40.00" x="560.00" y="1380.00" id="746" net="1" show="0" grparent="747" state="1" pen="0,0,0" brush="255,255,255"/>
          </graphics>
        </attribute>
        <graphics count="1">
          <graphic x="560.00" y="1340.00" id="747" net="1" show="1" w="20.00" h="20.00" state="1" pen="0,0,0" brush="255,255,255"/>
        </graphics>
      </node>
      <node id="748" net="1">
        <attribute name="Name" id="749" net="1">
          <![CDATA[activated_endothelium_by_hypoxia]]>
          <graphics count="1">
            <graphic yoff="20.00" x="700.00" y="180.00" id="750" net="1" show="1" grparent="758" state="1" pen="0,0,0" brush="255,255,255"/>
          </graphics>
        </attribute>
        <attribute name="ID" id="751" net="1">
          <![CDATA[22]]>
          <graphics count="1">
            <graphic xoff="25.00" yoff="20.00" x="725.00" y="180.00" id="752" net="1" show="0" grparent="758" state="1" pen="0,0,0" brush="255,255,255"/>
          </graphics>
        </attribute>
        <attribute name="Marking" id="753" net="1">
          <![CDATA[0]]>
          <graphics count="1">
            <graphic x="700.00" y="160.00" id="754" net="1" show="1" grparent="758" state="1" pen="0,0,0" brush="255,255,255"/>
          </graphics>
        </attribute>
        <attribute name="Logic" id="755" net="1">
          <![CDATA[0]]>
          <graphics count="0"/>
        </attribute>
        <attribute name="Comment" id="756" net="1">
          <![CDATA[]]>
          <graphics count="1">
            <graphic yoff="40.00" x="700.00" y="200.00" id="757" net="1" show="0" grparent="758" state="1" pen="0,0,0" brush="255,255,255"/>
          </graphics>
        </attribute>
        <graphics count="1">
          <graphic x="700.00" y="160.00" id="758" net="1" show="1" w="20.00" h="20.00" state="1" pen="0,0,0" brush="255,255,255"/>
        </graphics>
      </node>
      <node id="759" net="1">
        <attribute name="Name" id="760" net="1">
          <![CDATA[pericytes_recruited]]>
          <graphics count="1">
            <graphic yoff="20.00" x="1000.00" y="1160.00" id="761" net="1" show="1" grparent="769" state="1" pen="0,0,0" brush="255,255,255"/>
          </graphics>
        </attribute>
        <attribute name="ID" id="762" net="1">
          <![CDATA[23]]>
          <graphics count="1">
            <graphic xoff="25.00" yoff="20.00" x="1025.00" y="1160.00" id="763" net="1" show="0" grparent="769" state="1" pen="0,0,0" brush="255,255,255"/>
          </graphics>
        </attribute>
        <attribute name="Marking" id="764" net="1">
          <![CDATA[0]]>
          <graphics count="1">
            <graphic x="1000.00" y="1140.00" id="765" net="1" show="1" grparent="769" state="1" pen="0,0,0" brush="255,255,255"/>
          </graphics>
        </attribute>
        <attribute name="Logic" id="766" net="1">
          <![CDATA[0]]>
          <graphics count="0"/>
        </attribute>
        <attribute name="Comment" id="767" net="1">
          <![CDATA[]]>
          <graphics count="1">
            <graphic yoff="40.00" x="1000.00" y="1180.00" id="768" net="1" show="0" grparent="769" state="1" pen="0,0,0" brush="255,255,255"/>
          </graphics>
        </attribute>
        <graphics count="1">
          <graphic x="1000.00" y="1140.00" id="769" net="1" show="1" w="20.00" h="20.00" state="1" pen="0,0,0" brush="255,255,255"/>
        </graphics>
      </node>
      <node id="770" net="1" logic="1">
        <attribute name="Name" id="771" net="1">
          <![CDATA[endothelium_proliferated_and_migrated]]>
          <graphics count="2">
            <graphic yoff="20.00" x="800.00" y="1340.00" id="772" net="1" show="1" grparent="780" state="1" pen="0,0,0" brush="255,255,255"/>
            <graphic yoff="20.00" x="1500.00" y="960.00" id="812" net="1" show="1" grparent="816" state="1" pen="0,0,0" brush="255,255,255"/>
          </graphics>
        </attribute>
        <attribute name="ID" id="773" net="1">
          <![CDATA[24]]>
          <graphics count="2">
            <graphic xoff="25.00" yoff="20.00" x="825.00" y="1340.00" id="774" net="1" show="0" grparent="780" state="1" pen="0,0,0" brush="255,255,255"/>
            <graphic xoff="25.00" yoff="20.00" x="1525.00" y="960.00" id="813" net="1" show="0" grparent="816" state="1" pen="0,0,0" brush="255,255,255"/>
          </graphics>
        </attribute>
        <attribute name="Marking" id="775" net="1">
          <![CDATA[0]]>
          <graphics count="2">
            <graphic x="800.00" y="1320.00" id="776" net="1" show="1" grparent="780" state="1" pen="0,0,0" brush="255,255,255"/>
            <graphic x="1500.00" y="940.00" id="814" net="1" show="1" grparent="816" state="1" pen="0,0,0" brush="255,255,255"/>
          </graphics>
        </attribute>
        <attribute name="Logic" id="777" net="1">
          <![CDATA[1]]>
          <graphics count="0"/>
        </attribute>
        <attribute name="Comment" id="778" net="1">
          <![CDATA[]]>
          <graphics count="2">
            <graphic yoff="40.00" x="800.00" y="1360.00" id="779" net="1" show="0" grparent="780" state="1" pen="0,0,0" brush="255,255,255"/>
            <graphic yoff="40.00" x="1500.00" y="980.00" id="815" net="1" show="0" grparent="816" state="1" pen="0,0,0" brush="255,255,255"/>
          </graphics>
        </attribute>
        <graphics count="2">
          <graphic x="800.00" y="1320.00" id="780" net="1" show="1" w="20.00" h="20.00" state="1" pen="0,0,0" brush="255,255,255"/>
          <graphic x="1500.00" y="940.00" id="816" net="1" show="1" w="20.00" h="20.00" state="1" pen="0,0,0" brush="255,255,255"/>
        </graphics>
      </node>
      <node id="829" net="1">
        <attribute name="Name" id="830" net="1">
          <![CDATA[pericytes_and_smooth_muscels_cells_migrated_and_proliferated]]>
          <graphics count="1">
            <graphic yoff="20.00" x="800.00" y="1460.00" id="831" net="1" show="1" grparent="839" state="1" pen="0,0,0" brush="255,255,255"/>
          </graphics>
        </attribute>
        <attribute name="ID" id="832" net="1">
          <![CDATA[25]]>
          <graphics count="1">
            <graphic xoff="25.00" yoff="20.00" x="825.00" y="1460.00" id="833" net="1" show="0" grparent="839" state="1" pen="0,0,0" brush="255,255,255"/>
          </graphics>
        </attribute>
        <attribute name="Marking" id="834" net="1">
          <![CDATA[0]]>
          <graphics count="1">
            <graphic x="800.00" y="1440.00" id="835" net="1" show="1" grparent="839" state="1" pen="0,0,0" brush="255,255,255"/>
          </graphics>
        </attribute>
        <attribute name="Logic" id="836" net="1">
          <![CDATA[0]]>
          <graphics count="0"/>
        </attribute>
        <attribute name="Comment" id="837" net="1">
          <![CDATA[]]>
          <graphics count="1">
            <graphic yoff="40.00" x="800.00" y="1480.00" id="838" net="1" show="0" grparent="839" state="1" pen="0,0,0" brush="255,255,255"/>
          </graphics>
        </attribute>
        <graphics count="1">
          <graphic x="800.00" y="1440.00" id="839" net="1" show="1" w="20.00" h="20.00" state="1" pen="0,0,0" brush="255,255,255"/>
        </graphics>
      </node>
      <node id="840" net="1">
        <attribute name="Name" id="841" net="1">
          <![CDATA[vessels_stability_by_pericytes]]>
          <graphics count="1">
            <graphic yoff="20.00" x="1100.00" y="1420.00" id="842" net="1" show="1" grparent="850" state="1" pen="0,0,0" brush="255,255,255"/>
          </graphics>
        </attribute>
        <attribute name="ID" id="843" net="1">
          <![CDATA[26]]>
          <graphics count="1">
            <graphic xoff="25.00" yoff="20.00" x="1125.00" y="1420.00" id="844" net="1" show="0" grparent="850" state="1" pen="0,0,0" brush="255,255,255"/>
          </graphics>
        </attribute>
        <attribute name="Marking" id="845" net="1">
          <![CDATA[0]]>
          <graphics count="1">
            <graphic x="1100.00" y="1400.00" id="846" net="1" show="1" grparent="850" state="1" pen="0,0,0" brush="255,255,255"/>
          </graphics>
        </attribute>
        <attribute name="Logic" id="847" net="1">
          <![CDATA[0]]>
          <graphics count="0"/>
        </attribute>
        <attribute name="Comment" id="848" net="1">
          <![CDATA[]]>
          <graphics count="1">
            <graphic yoff="40.00" x="1100.00" y="1440.00" id="849" net="1" show="0" grparent="850" state="1" pen="0,0,0" brush="255,255,255"/>
          </graphics>
        </attribute>
        <graphics count="1">
          <graphic x="1100.00" y="1400.00" id="850" net="1" show="1" w="20.00" h="20.00" state="1" pen="0,0,0" brush="255,255,255"/>
        </graphics>
      </node>
      <node id="851" net="1">
        <attribute name="Name" id="852" net="1">
          <![CDATA[CaM_Ca_caveolin_1_complex]]>
          <graphics count="1">
            <graphic yoff="20.00" x="220.00" y="920.00" id="853" net="1" show="1" grparent="861" state="1" pen="0,0,0" brush="255,255,255"/>
          </graphics>
        </attribute>
        <attribute name="ID" id="854" net="1">
          <![CDATA[27]]>
          <graphics count="1">
            <graphic xoff="25.00" yoff="20.00" x="245.00" y="920.00" id="855" net="1" show="0" grparent="861" state="1" pen="0,0,0" brush="255,255,255"/>
          </graphics>
        </attribute>
        <attribute name="Marking" id="856" net="1">
          <![CDATA[0]]>
          <graphics count="1">
            <graphic x="220.00" y="900.00" id="857" net="1" show="1" grparent="861" state="1" pen="0,0,0" brush="255,255,255"/>
          </graphics>
        </attribute>
        <attribute name="Logic" id="858" net="1">
          <![CDATA[0]]>
          <graphics count="0"/>
        </attribute>
        <attribute name="Comment" id="859" net="1">
          <![CDATA[]]>
          <graphics count="1">
            <graphic yoff="40.00" x="220.00" y="940.00" id="860" net="1" show="0" grparent="861" state="1" pen="0,0,0" brush="255,255,255"/>
          </graphics>
        </attribute>
        <graphics count="1">
          <graphic x="220.00" y="900.00" id="861" net="1" show="1" w="20.00" h="20.00" state="1" pen="0,0,0" brush="255,255,255"/>
        </graphics>
      </node>
      <node id="862" net="1" logic="1">
        <attribute name="Name" id="863" net="1">
          <![CDATA[caveolin_1]]>
          <graphics count="2">
            <graphic yoff="20.00" x="40.00" y="980.00" id="864" net="1" show="1" grparent="872" state="1" pen="0,0,0" brush="255,255,255"/>
            <graphic yoff="20.00" x="320.00" y="860.00" id="904" net="1" show="1" grparent="908" state="1" pen="0,0,0" brush="255,255,255"/>
          </graphics>
        </attribute>
        <attribute name="ID" id="865" net="1">
          <![CDATA[28]]>
          <graphics count="2">
            <graphic xoff="25.00" yoff="20.00" x="65.00" y="980.00" id="866" net="1" show="0" grparent="872" state="1" pen="0,0,0" brush="255,255,255"/>
            <graphic xoff="25.00" yoff="20.00" x="345.00" y="860.00" id="905" net="1" show="0" grparent="908" state="1" pen="0,0,0" brush="255,255,255"/>
          </graphics>
        </attribute>
        <attribute name="Marking" id="867" net="1">
          <![CDATA[0]]>
          <graphics count="2">
            <graphic x="40.00" y="960.00" id="868" net="1" show="1" grparent="872" state="1" pen="0,0,0" brush="255,255,255"/>
            <graphic x="320.00" y="840.00" id="906" net="1" show="1" grparent="908" state="1" pen="0,0,0" brush="255,255,255"/>
          </graphics>
        </attribute>
        <attribute name="Logic" id="869" net="1">
          <![CDATA[1]]>
          <graphics count="0"/>
        </attribute>
        <attribute name="Comment" id="870" net="1">
          <![CDATA[]]>
          <graphics count="2">
            <graphic yoff="40.00" x="40.00" y="1000.00" id="871" net="1" show="0" grparent="872" state="1" pen="0,0,0" brush="255,255,255"/>
            <graphic yoff="40.00" x="320.00" y="880.00" id="907" net="1" show="0" grparent="908" state="1" pen="0,0,0" brush="255,255,255"/>
          </graphics>
        </attribute>
        <graphics count="2">
          <graphic x="40.00" y="960.00" id="872" net="1" show="1" w="20.00" h="20.00" state="1" pen="0,0,0" brush="255,255,255"/>
          <graphic x="320.00" y="840.00" id="908" net="1" show="1" w="20.00" h="20.00" state="1" pen="0,0,0" brush="255,255,255"/>
        </graphics>
      </node>
      <node id="921" net="1">
        <attribute name="Name" id="922" net="1">
          <![CDATA[increased_shear_stress]]>
          <graphics count="1">
            <graphic yoff="20.00" x="220.00" y="1020.00" id="923" net="1" show="1" grparent="931" state="1" pen="0,0,0" brush="255,255,255"/>
          </graphics>
        </attribute>
        <attribute name="ID" id="924" net="1">
          <![CDATA[29]]>
          <graphics count="1">
            <graphic xoff="25.00" yoff="20.00" x="245.00" y="1020.00" id="925" net="1" show="0" grparent="931" state="1" pen="0,0,0" brush="255,255,255"/>
          </graphics>
        </attribute>
        <attribute name="Marking" id="926" net="1">
          <![CDATA[0]]>
          <graphics count="1">
            <graphic x="220.00" y="1000.00" id="927" net="1" show="1" grparent="931" state="1" pen="0,0,0" brush="255,255,255"/>
          </graphics>
        </attribute>
        <attribute name="Logic" id="928" net="1">
          <![CDATA[0]]>
          <graphics count="0"/>
        </attribute>
        <attribute name="Comment" id="929" net="1">
          <![CDATA[]]>
          <graphics count="1">
            <graphic yoff="40.00" x="220.00" y="1040.00" id="930" net="1" show="0" grparent="931" state="1" pen="0,0,0" brush="255,255,255"/>
          </graphics>
        </attribute>
        <graphics count="1">
          <graphic x="220.00" y="1000.00" id="931" net="1" show="1" w="20.00" h="20.00" state="1" pen="0,0,0" brush="255,255,255"/>
        </graphics>
      </node>
      <node id="932" net="1">
        <attribute name="Name" id="933" net="1">
          <![CDATA[angiopoietin_1_Ang_1]]>
          <graphics count="1">
            <graphic yoff="20.00" x="720.00" y="1660.00" id="934" net="1" show="1" grparent="942" state="1" pen="0,0,0" brush="255,255,255"/>
          </graphics>
        </attribute>
        <attribute name="ID" id="935" net="1">
          <![CDATA[30]]>
          <graphics count="1">
            <graphic xoff="25.00" yoff="20.00" x="745.00" y="1660.00" id="936" net="1" show="0" grparent="942" state="1" pen="0,0,0" brush="255,255,255"/>
          </graphics>
        </attribute>
        <attribute name="Marking" id="937" net="1">
          <![CDATA[0]]>
          <graphics count="1">
            <graphic x="720.00" y="1640.00" id="938" net="1" show="1" grparent="942" state="1" pen="0,0,0" brush="255,255,255"/>
          </graphics>
        </attribute>
        <attribute name="Logic" id="939" net="1">
          <![CDATA[0]]>
          <graphics count="0"/>
        </attribute>
        <attribute name="Comment" id="940" net="1">
          <![CDATA[]]>
          <graphics count="1">
            <graphic yoff="40.00" x="720.00" y="1680.00" id="941" net="1" show="0" grparent="942" state="1" pen="0,0,0" brush="255,255,255"/>
          </graphics>
        </attribute>
        <graphics count="1">
          <graphic x="720.00" y="1640.00" id="942" net="1" show="1" w="20.00" h="20.00" state="1" pen="0,0,0" brush="255,255,255"/>
        </graphics>
      </node>
      <node id="943" net="1">
        <attribute name="Name" id="944" net="1">
          <![CDATA[angiopoietin_2_Ang_2]]>
          <graphics count="1">
            <graphic yoff="20.00" x="700.00" y="1780.00" id="945" net="1" show="1" grparent="953" state="1" pen="0,0,0" brush="255,255,255"/>
          </graphics>
        </attribute>
        <attribute name="ID" id="946" net="1">
          <![CDATA[31]]>
          <graphics count="1">
            <graphic xoff="25.00" yoff="20.00" x="725.00" y="1780.00" id="947" net="1" show="0" grparent="953" state="1" pen="0,0,0" brush="255,255,255"/>
          </graphics>
        </attribute>
        <attribute name="Marking" id="948" net="1">
          <![CDATA[0]]>
          <graphics count="1">
            <graphic x="700.00" y="1760.00" id="949" net="1" show="1" grparent="953" state="1" pen="0,0,0" brush="255,255,255"/>
          </graphics>
        </attribute>
        <attribute name="Logic" id="950" net="1">
          <![CDATA[0]]>
          <graphics count="0"/>
        </attribute>
        <attribute name="Comment" id="951" net="1">
          <![CDATA[]]>
          <graphics count="1">
            <graphic yoff="40.00" x="700.00" y="1800.00" id="952" net="1" show="0" grparent="953" state="1" pen="0,0,0" brush="255,255,255"/>
          </graphics>
        </attribute>
        <graphics count="1">
          <graphic x="700.00" y="1760.00" id="953" net="1" show="1" w="20.00" h="20.00" state="1" pen="0,0,0" brush="255,255,255"/>
        </graphics>
      </node>
      <node id="954" net="1">
        <attribute name="Name" id="955" net="1">
          <![CDATA[Tie_2_receptor_for_angiopoietin_1_and_2]]>
          <graphics count="1">
            <graphic yoff="20.00" x="660.00" y="1720.00" id="956" net="1" show="1" grparent="964" state="1" pen="0,0,0" brush="255,255,255"/>
          </graphics>
        </attribute>
        <attribute name="ID" id="957" net="1">
          <![CDATA[32]]>
          <graphics count="1">
            <graphic xoff="25.00" yoff="20.00" x="685.00" y="1720.00" id="958" net="1" show="0" grparent="964" state="1" pen="0,0,0" brush="255,255,255"/>
          </graphics>
        </attribute>
        <attribute name="Marking" id="959" net="1">
          <![CDATA[0]]>
          <graphics count="1">
            <graphic x="660.00" y="1700.00" id="960" net="1" show="1" grparent="964" state="1" pen="0,0,0" brush="255,255,255"/>
          </graphics>
        </attribute>
        <attribute name="Logic" id="961" net="1">
          <![CDATA[0]]>
          <graphics count="0"/>
        </attribute>
        <attribute name="Comment" id="962" net="1">
          <![CDATA[]]>
          <graphics count="1">
            <graphic yoff="40.00" x="660.00" y="1740.00" id="963" net="1" show="0" grparent="964" state="1" pen="0,0,0" brush="255,255,255"/>
          </graphics>
        </attribute>
        <graphics count="1">
          <graphic x="660.00" y="1700.00" id="964" net="1" show="1" w="20.00" h="20.00" state="1" pen="0,0,0" brush="255,255,255"/>
        </graphics>
      </node>
      <node id="965" net="1">
        <attribute name="Name" id="966" net="1">
          <![CDATA[complex_angiopioetins_with_Tie_receptors]]>
          <graphics count="1">
            <graphic yoff="20.00" x="880.00" y="1640.00" id="967" net="1" show="1" grparent="975" state="1" pen="0,0,0" brush="255,255,255"/>
          </graphics>
        </attribute>
        <attribute name="ID" id="968" net="1">
          <![CDATA[33]]>
          <graphics count="1">
            <graphic xoff="25.00" yoff="20.00" x="905.00" y="1640.00" id="969" net="1" show="0" grparent="975" state="1" pen="0,0,0" brush="255,255,255"/>
          </graphics>
        </attribute>
        <attribute name="Marking" id="970" net="1">
          <![CDATA[0]]>
          <graphics count="1">
            <graphic x="880.00" y="1620.00" id="971" net="1" show="1" grparent="975" state="1" pen="0,0,0" brush="255,255,255"/>
          </graphics>
        </attribute>
        <attribute name="Logic" id="972" net="1">
          <![CDATA[0]]>
          <graphics count="0"/>
        </attribute>
        <attribute name="Comment" id="973" net="1">
          <![CDATA[]]>
          <graphics count="1">
            <graphic yoff="40.00" x="880.00" y="1660.00" id="974" net="1" show="0" grparent="975" state="1" pen="0,0,0" brush="255,255,255"/>
          </graphics>
        </attribute>
        <graphics count="1">
          <graphic x="880.00" y="1620.00" id="975" net="1" show="1" w="20.00" h="20.00" state="1" pen="0,0,0" brush="255,255,255"/>
        </graphics>
      </node>
      <node id="976" net="1">
        <attribute name="Name" id="977" net="1">
          <![CDATA[sphingosine_1_phosphate_S1P]]>
          <graphics count="1">
            <graphic yoff="20.00" x="1120.00" y="1500.00" id="978" net="1" show="1" grparent="986" state="1" pen="0,0,0" brush="255,255,255"/>
          </graphics>
        </attribute>
        <attribute name="ID" id="979" net="1">
          <![CDATA[34]]>
          <graphics count="1">
            <graphic xoff="25.00" yoff="20.00" x="1145.00" y="1500.00" id="980" net="1" show="0" grparent="986" state="1" pen="0,0,0" brush="255,255,255"/>
          </graphics>
        </attribute>
        <attribute name="Marking" id="981" net="1">
          <![CDATA[0]]>
          <graphics count="1">
            <graphic x="1120.00" y="1480.00" id="982" net="1" show="1" grparent="986" state="1" pen="0,0,0" brush="255,255,255"/>
          </graphics>
        </attribute>
        <attribute name="Logic" id="983" net="1">
          <![CDATA[0]]>
          <graphics count="0"/>
        </attribute>
        <attribute name="Comment" id="984" net="1">
          <![CDATA[]]>
          <graphics count="1">
            <graphic yoff="40.00" x="1120.00" y="1520.00" id="985" net="1" show="0" grparent="986" state="1" pen="0,0,0" brush="255,255,255"/>
          </graphics>
        </attribute>
        <graphics count="1">
          <graphic x="1120.00" y="1480.00" id="986" net="1" show="1" w="20.00" h="20.00" state="1" pen="0,0,0" brush="255,255,255"/>
        </graphics>
      </node>
      <node id="987" net="1">
        <attribute name="Name" id="988" net="1">
          <![CDATA[endothelial_differentiation_gene_1_EDG_1]]>
          <graphics count="1">
            <graphic yoff="20.00" x="1120.00" y="1580.00" id="989" net="1" show="1" grparent="997" state="1" pen="0,0,0" brush="255,255,255"/>
          </graphics>
        </attribute>
        <attribute name="ID" id="990" net="1">
          <![CDATA[35]]>
          <graphics count="1">
            <graphic xoff="25.00" yoff="20.00" x="1145.00" y="1580.00" id="991" net="1" show="0" grparent="997" state="1" pen="0,0,0" brush="255,255,255"/>
          </graphics>
        </attribute>
        <attribute name="Marking" id="992" net="1">
          <![CDATA[0]]>
          <graphics count="1">
            <graphic x="1120.00" y="1560.00" id="993" net="1" show="1" grparent="997" state="1" pen="0,0,0" brush="255,255,255"/>
          </graphics>
        </attribute>
        <attribute name="Logic" id="994" net="1">
          <![CDATA[0]]>
          <graphics count="0"/>
        </attribute>
        <attribute name="Comment" id="995" net="1">
          <![CDATA[]]>
          <graphics count="1">
            <graphic yoff="40.00" x="1120.00" y="1600.00" id="996" net="1" show="0" grparent="997" state="1" pen="0,0,0" brush="255,255,255"/>
          </graphics>
        </attribute>
        <graphics count="1">
          <graphic x="1120.00" y="1560.00" id="997" net="1" show="1" w="20.00" h="20.00" state="1" pen="0,0,0" brush="255,255,255"/>
        </graphics>
      </node>
      <node id="998" net="1">
        <attribute name="Name" id="999" net="1">
          <![CDATA[Place36]]>
          <graphics count="1">
            <graphic yoff="20.00" x="920.00" y="1540.00" id="1000" net="1" show="1" grparent="1008" state="1" pen="0,0,0" brush="255,255,255"/>
          </graphics>
        </attribute>
        <attribute name="ID" id="1001" net="1">
          <![CDATA[36]]>
          <graphics count="1">
            <graphic xoff="25.00" yoff="20.00" x="945.00" y="1540.00" id="1002" net="1" show="0" grparent="1008" state="1" pen="0,0,0" brush="255,255,255"/>
          </graphics>
        </attribute>
        <attribute name="Marking" id="1003" net="1">
          <![CDATA[0]]>
          <graphics count="1">
            <graphic x="920.00" y="1520.00" id="1004" net="1" show="1" grparent="1008" state="1" pen="0,0,0" brush="255,255,255"/>
          </graphics>
        </attribute>
        <attribute name="Logic" id="1005" net="1">
          <![CDATA[0]]>
          <graphics count="0"/>
        </attribute>
        <attribute name="Comment" id="1006" net="1">
          <![CDATA[]]>
          <graphics count="1">
            <graphic yoff="40.00" x="920.00" y="1560.00" id="1007" net="1" show="0" grparent="1008" state="1" pen="0,0,0" brush="255,255,255"/>
          </graphics>
        </attribute>
        <graphics count="1">
          <graphic x="920.00" y="1520.00" id="1008" net="1" show="1" w="20.00" h="20.00" state="1" pen="0,0,0" brush="255,255,255"/>
        </graphics>
      </node>
      <node id="1009" net="1">
        <attribute name="Name" id="1010" net="1">
          <![CDATA[heparin_binding_epidermal_growth_factor_like_growth_factor_HB_EGF]]>
          <graphics count="1">
            <graphic yoff="20.00" x="1220.00" y="1740.00" id="1011" net="1" show="1" grparent="1019" state="1" pen="0,0,0" brush="255,255,255"/>
          </graphics>
        </attribute>
        <attribute name="ID" id="1012" net="1">
          <![CDATA[37]]>
          <graphics count="1">
            <graphic xoff="25.00" yoff="20.00" x="1245.00" y="1740.00" id="1013" net="1" show="0" grparent="1019" state="1" pen="0,0,0" brush="255,255,255"/>
          </graphics>
        </attribute>
        <attribute name="Marking" id="1014" net="1">
          <![CDATA[0]]>
          <graphics count="1">
            <graphic x="1220.00" y="1720.00" id="1015" net="1" show="1" grparent="1019" state="1" pen="0,0,0" brush="255,255,255"/>
          </graphics>
        </attribute>
        <attribute name="Logic" id="1016" net="1">
          <![CDATA[0]]>
          <graphics count="0"/>
        </attribute>
        <attribute name="Comment" id="1017" net="1">
          <![CDATA[]]>
          <graphics count="1">
            <graphic yoff="40.00" x="1220.00" y="1760.00" id="1018" net="1" show="0" grparent="1019" state="1" pen="0,0,0" brush="255,255,255"/>
          </graphics>
        </attribute>
        <graphics count="1">
          <graphic x="1220.00" y="1720.00" id="1019" net="1" show="1" w="20.00" h="20.00" state="1" pen="0,0,0" brush="255,255,255"/>
        </graphics>
      </node>
      <node id="1020" net="1" logic="1">
        <attribute name="Name" id="1021" net="1">
          <![CDATA[epidermal_growth_factor_receptor_EGFR]]>
          <graphics count="2">
            <graphic yoff="20.00" x="1320.00" y="1800.00" id="1022" net="1" show="1" grparent="1030" state="1" pen="0,0,0" brush="255,255,255"/>
            <graphic yoff="20.00" x="1140.00" y="1160.00" id="1062" net="1" show="1" grparent="1066" state="1" pen="0,0,0" brush="255,255,255"/>
          </graphics>
        </attribute>
        <attribute name="ID" id="1023" net="1">
          <![CDATA[38]]>
          <graphics count="2">
            <graphic xoff="25.00" yoff="20.00" x="1345.00" y="1800.00" id="1024" net="1" show="0" grparent="1030" state="1" pen="0,0,0" brush="255,255,255"/>
            <graphic xoff="25.00" yoff="20.00" x="1165.00" y="1160.00" id="1063" net="1" show="0" grparent="1066" state="1" pen="0,0,0" brush="255,255,255"/>
          </graphics>
        </attribute>
        <attribute name="Marking" id="1025" net="1">
          <![CDATA[0]]>
          <graphics count="2">
            <graphic x="1320.00" y="1780.00" id="1026" net="1" show="1" grparent="1030" state="1" pen="0,0,0" brush="255,255,255"/>
            <graphic x="1140.00" y="1140.00" id="1064" net="1" show="1" grparent="1066" state="1" pen="0,0,0" brush="255,255,255"/>
          </graphics>
        </attribute>
        <attribute name="Logic" id="1027" net="1">
          <![CDATA[1]]>
          <graphics count="0"/>
        </attribute>
        <attribute name="Comment" id="1028" net="1">
          <![CDATA[]]>
          <graphics count="2">
            <graphic yoff="40.00" x="1320.00" y="1820.00" id="1029" net="1" show="0" grparent="1030" state="1" pen="0,0,0" brush="255,255,255"/>
            <graphic yoff="40.00" x="1140.00" y="1180.00" id="1065" net="1" show="0" grparent="1066" state="1" pen="0,0,0" brush="255,255,255"/>
          </graphics>
        </attribute>
        <graphics count="2">
          <graphic x="1320.00" y="1780.00" id="1030" net="1" show="1" w="20.00" h="20.00" state="1" pen="0,0,0" brush="255,255,255"/>
          <graphic x="1140.00" y="1140.00" id="1066" net="1" show="1" w="20.00" h="20.00" state="1" pen="0,0,0" brush="255,255,255"/>
        </graphics>
      </node>
      <node id="1079" net="1">
        <attribute name="Name" id="1080" net="1">
          <![CDATA[HB_EGF_and_EGFR_complex]]>
          <graphics count="1">
            <graphic yoff="20.00" x="1060.00" y="1800.00" id="1081" net="1" show="1" grparent="1089" state="1" pen="0,0,0" brush="255,255,255"/>
          </graphics>
        </attribute>
        <attribute name="ID" id="1082" net="1">
          <![CDATA[39]]>
          <graphics count="1">
            <graphic xoff="25.00" yoff="20.00" x="1085.00" y="1800.00" id="1083" net="1" show="0" grparent="1089" state="1" pen="0,0,0" brush="255,255,255"/>
          </graphics>
        </attribute>
        <attribute name="Marking" id="1084" net="1">
          <![CDATA[0]]>
          <graphics count="1">
            <graphic x="1060.00" y="1780.00" id="1085" net="1" show="1" grparent="1089" state="1" pen="0,0,0" brush="255,255,255"/>
          </graphics>
        </attribute>
        <attribute name="Logic" id="1086" net="1">
          <![CDATA[0]]>
          <graphics count="0"/>
        </attribute>
        <attribute name="Comment" id="1087" net="1">
          <![CDATA[]]>
          <graphics count="1">
            <graphic yoff="40.00" x="1060.00" y="1820.00" id="1088" net="1" show="0" grparent="1089" state="1" pen="0,0,0" brush="255,255,255"/>
          </graphics>
        </attribute>
        <graphics count="1">
          <graphic x="1060.00" y="1780.00" id="1089" net="1" show="1" w="20.00" h="20.00" state="1" pen="0,0,0" brush="255,255,255"/>
        </graphics>
      </node>
      <node id="1090" net="1">
        <attribute name="Name" id="1091" net="1">
          <![CDATA[transforming_growth_factor_beta_1_TGFbeta1]]>
          <graphics count="1">
            <graphic yoff="20.00" x="1100.00" y="1280.00" id="1092" net="1" show="1" grparent="1100" state="1" pen="0,0,0" brush="255,255,255"/>
          </graphics>
        </attribute>
        <attribute name="ID" id="1093" net="1">
          <![CDATA[40]]>
          <graphics count="1">
            <graphic xoff="25.00" yoff="20.00" x="1125.00" y="1280.00" id="1094" net="1" show="0" grparent="1100" state="1" pen="0,0,0" brush="255,255,255"/>
          </graphics>
        </attribute>
        <attribute name="Marking" id="1095" net="1">
          <![CDATA[0]]>
          <graphics count="1">
            <graphic x="1100.00" y="1260.00" id="1096" net="1" show="1" grparent="1100" state="1" pen="0,0,0" brush="255,255,255"/>
          </graphics>
        </attribute>
        <attribute name="Logic" id="1097" net="1">
          <![CDATA[0]]>
          <graphics count="0"/>
        </attribute>
        <attribute name="Comment" id="1098" net="1">
          <![CDATA[]]>
          <graphics count="1">
            <graphic yoff="40.00" x="1100.00" y="1300.00" id="1099" net="1" show="0" grparent="1100" state="1" pen="0,0,0" brush="255,255,255"/>
          </graphics>
        </attribute>
        <graphics count="1">
          <graphic x="1100.00" y="1260.00" id="1100" net="1" show="1" w="20.00" h="20.00" state="1" pen="0,0,0" brush="255,255,255"/>
        </graphics>
      </node>
      <node id="1101" net="1">
        <attribute name="Name" id="1102" net="1">
          <![CDATA[TGFbetaRII]]>
          <graphics count="1">
            <graphic yoff="20.00" x="1100.00" y="1360.00" id="1103" net="1" show="1" grparent="1111" state="1" pen="0,0,0" brush="255,255,255"/>
          </graphics>
        </attribute>
        <attribute name="ID" id="1104" net="1">
          <![CDATA[41]]>
          <graphics count="1">
            <graphic xoff="25.00" yoff="20.00" x="1125.00" y="1360.00" id="1105" net="1" show="0" grparent="1111" state="1" pen="0,0,0" brush="255,255,255"/>
          </graphics>
        </attribute>
        <attribute name="Marking" id="1106" net="1">
          <![CDATA[0]]>
          <graphics count="1">
            <graphic x="1100.00" y="1340.00" id="1107" net="1" show="1" grparent="1111" state="1" pen="0,0,0" brush="255,255,255"/>
          </graphics>
        </attribute>
        <attribute name="Logic" id="1108" net="1">
          <![CDATA[0]]>
          <graphics count="0"/>
        </attribute>
        <attribute name="Comment" id="1109" net="1">
          <![CDATA[]]>
          <graphics count="1">
            <graphic yoff="40.00" x="1100.00" y="1380.00" id="1110" net="1" show="0" grparent="1111" state="1" pen="0,0,0" brush="255,255,255"/>
          </graphics>
        </attribute>
        <graphics count="1">
          <graphic x="1100.00" y="1340.00" id="1111" net="1" show="1" w="20.00" h="20.00" state="1" pen="0,0,0" brush="255,255,255"/>
        </graphics>
      </node>
      <node id="1112" net="1">
        <attribute name="Name" id="1113" net="1">
          <![CDATA[TGF_beta1_TGF_betaRII_complex]]>
          <graphics count="1">
            <graphic yoff="20.00" x="1320.00" y="1340.00" id="1114" net="1" show="1" grparent="1122" state="1" pen="0,0,0" brush="255,255,255"/>
          </graphics>
        </attribute>
        <attribute name="ID" id="1115" net="1">
          <![CDATA[42]]>
          <graphics count="1">
            <graphic xoff="25.00" yoff="20.00" x="1345.00" y="1340.00" id="1116" net="1" show="0" grparent="1122" state="1" pen="0,0,0" brush="255,255,255"/>
          </graphics>
        </attribute>
        <attribute name="Marking" id="1117" net="1">
          <![CDATA[0]]>
          <graphics count="1">
            <graphic x="1320.00" y="1320.00" id="1118" net="1" show="1" grparent="1122" state="1" pen="0,0,0" brush="255,255,255"/>
          </graphics>
        </attribute>
        <attribute name="Logic" id="1119" net="1">
          <![CDATA[0]]>
          <graphics count="0"/>
        </attribute>
        <attribute name="Comment" id="1120" net="1">
          <![CDATA[]]>
          <graphics count="1">
            <graphic yoff="40.00" x="1320.00" y="1360.00" id="1121" net="1" show="0" grparent="1122" state="1" pen="0,0,0" brush="255,255,255"/>
          </graphics>
        </attribute>
        <graphics count="1">
          <graphic x="1320.00" y="1320.00" id="1122" net="1" show="1" w="20.00" h="20.00" state="1" pen="0,0,0" brush="255,255,255"/>
        </graphics>
      </node>
      <node id="1123" net="1" logic="1">
        <attribute name="Name" id="1124" net="1">
          <![CDATA[oxygen]]>
          <graphics count="2">
            <graphic yoff="20.00" x="500.00" y="120.00" id="1125" net="1" show="1" grparent="1133" state="1" pen="0,0,0" brush="255,255,255"/>
            <graphic yoff="20.00" x="20.00" y="120.00" id="1165" net="1" show="1" grparent="1169" state="1" pen="0,0,0" brush="255,255,255"/>
          </graphics>
        </attribute>
        <attribute name="ID" id="1126" net="1">
          <![CDATA[43]]>
          <graphics count="2">
            <graphic xoff="25.00" yoff="20.00" x="525.00" y="120.00" id="1127" net="1" show="0" grparent="1133" state="1" pen="0,0,0" brush="255,255,255"/>
            <graphic xoff="25.00" yoff="20.00" x="45.00" y="120.00" id="1166" net="1" show="0" grparent="1169" state="1" pen="0,0,0" brush="255,255,255"/>
          </graphics>
        </attribute>
        <attribute name="Marking" id="1128" net="1">
          <![CDATA[0]]>
          <graphics count="2">
            <graphic x="500.00" y="100.00" id="1129" net="1" show="1" grparent="1133" state="1" pen="0,0,0" brush="255,255,255"/>
            <graphic x="20.00" y="100.00" id="1167" net="1" show="1" grparent="1169" state="1" pen="0,0,0" brush="255,255,255"/>
          </graphics>
        </attribute>
        <attribute name="Logic" id="1130" net="1">
          <![CDATA[1]]>
          <graphics count="0"/>
        </attribute>
        <attribute name="Comment" id="1131" net="1">
          <![CDATA[]]>
          <graphics count="2">
            <graphic yoff="40.00" x="500.00" y="140.00" id="1132" net="1" show="0" grparent="1133" state="1" pen="0,0,0" brush="255,255,255"/>
            <graphic yoff="40.00" x="20.00" y="140.00" id="1168" net="1" show="0" grparent="1169" state="1" pen="0,0,0" brush="255,255,255"/>
          </graphics>
        </attribute>
        <graphics count="2">
          <graphic x="500.00" y="100.00" id="1133" net="1" show="1" w="20.00" h="20.00" state="1" pen="0,0,0" brush="255,255,255"/>
          <graphic x="20.00" y="100.00" id="1169" net="1" show="1" w="20.00" h="20.00" state="1" pen="0,0,0" brush="255,255,255"/>
        </graphics>
      </node>
      <node id="1182" net="1" logic="1">
        <attribute name="Name" id="1183" net="1">
          <![CDATA[CaM_Ca_complex]]>
          <graphics count="3">
            <graphic yoff="20.00" x="320.00" y="980.00" id="1184" net="1" show="1" grparent="1192" state="1" pen="0,0,0" brush="255,255,255"/>
            <graphic yoff="20.00" x="40.00" y="860.00" id="1224" net="1" show="1" grparent="1228" state="1" pen="0,0,0" brush="255,255,255"/>
            <graphic yoff="20.00" x="1500.00" y="900.00" id="1235" net="1" show="1" grparent="1239" state="1" pen="0,0,0" brush="255,255,255"/>
          </graphics>
        </attribute>
        <attribute name="ID" id="1185" net="1">
          <![CDATA[44]]>
          <graphics count="3">
            <graphic xoff="25.00" yoff="20.00" x="345.00" y="980.00" id="1186" net="1" show="0" grparent="1192" state="1" pen="0,0,0" brush="255,255,255"/>
            <graphic xoff="25.00" yoff="20.00" x="65.00" y="860.00" id="1225" net="1" show="0" grparent="1228" state="1" pen="0,0,0" brush="255,255,255"/>
            <graphic xoff="25.00" yoff="20.00" x="1525.00" y="900.00" id="1236" net="1" show="0" grparent="1239" state="1" pen="0,0,0" brush="255,255,255"/>
          </graphics>
        </attribute>
        <attribute name="Marking" id="1187" net="1">
          <![CDATA[0]]>
          <graphics count="3">
            <graphic x="320.00" y="960.00" id="1188" net="1" show="1" grparent="1192" state="1" pen="0,0,0" brush="255,255,255"/>
            <graphic x="40.00" y="840.00" id="1226" net="1" show="1" grparent="1228" state="1" pen="0,0,0" brush="255,255,255"/>
            <graphic x="1500.00" y="880.00" id="1237" net="1" show="1" grparent="1239" state="1" pen="0,0,0" brush="255,255,255"/>
          </graphics>
        </attribute>
        <attribute name="Logic" id="1189" net="1">
          <![CDATA[1]]>
          <graphics count="0"/>
        </attribute>
        <attribute name="Comment" id="1190" net="1">
          <![CDATA[]]>
          <graphics count="3">
            <graphic yoff="40.00" x="320.00" y="1000.00" id="1191" net="1" show="0" grparent="1192" state="1" pen="0,0,0" brush="255,255,255"/>
            <graphic yoff="40.00" x="40.00" y="880.00" id="1227" net="1" show="0" grparent="1228" state="1" pen="0,0,0" brush="255,255,255"/>
            <graphic yoff="40.00" x="1500.00" y="920.00" id="1238" net="1" show="0" grparent="1239" state="1" pen="0,0,0" brush="255,255,255"/>
          </graphics>
        </attribute>
        <graphics count="3">
          <graphic x="320.00" y="960.00" id="1192" net="1" show="1" w="20.00" h="20.00" state="1" pen="0,0,0" brush="255,255,255"/>
          <graphic x="40.00" y="840.00" id="1228" net="1" show="1" w="20.00" h="20.00" state="1" pen="0,0,0" brush="255,255,255"/>
          <graphic x="1500.00" y="880.00" id="1239" net="1" show="1" w="20.00" h="20.00" state="1" pen="0,0,0" brush="255,255,255"/>
        </graphics>
      </node>
      <node id="1252" net="1">
        <attribute name="Name" id="1253" net="1">
          <![CDATA[PDGFRs_in_the_absence_of_ligands]]>
          <graphics count="1">
            <graphic yoff="20.00" x="560.00" y="1540.00" id="1254" net="1" show="1" grparent="1262" state="1" pen="0,0,0" brush="255,255,255"/>
          </graphics>
        </attribute>
        <attribute name="ID" id="1255" net="1">
          <![CDATA[45]]>
          <graphics count="1">
            <graphic xoff="25.00" yoff="20.00" x="585.00" y="1540.00" id="1256" net="1" show="0" grparent="1262" state="1" pen="0,0,0" brush="255,255,255"/>
          </graphics>
        </attribute>
        <attribute name="Marking" id="1257" net="1">
          <![CDATA[0]]>
          <graphics count="1">
            <graphic x="560.00" y="1520.00" id="1258" net="1" show="1" grparent="1262" state="1" pen="0,0,0" brush="255,255,255"/>
          </graphics>
        </attribute>
        <attribute name="Logic" id="1259" net="1">
          <![CDATA[0]]>
          <graphics count="0"/>
        </attribute>
        <attribute name="Comment" id="1260" net="1">
          <![CDATA[]]>
          <graphics count="1">
            <graphic yoff="40.00" x="560.00" y="1560.00" id="1261" net="1" show="0" grparent="1262" state="1" pen="0,0,0" brush="255,255,255"/>
          </graphics>
        </attribute>
        <graphics count="1">
          <graphic x="560.00" y="1520.00" id="1262" net="1" show="1" w="20.00" h="20.00" state="1" pen="0,0,0" brush="255,255,255"/>
        </graphics>
      </node>
      <node id="1263" net="1">
        <attribute name="Name" id="1264" net="1">
          <![CDATA[MMPs]]>
          <graphics count="1">
            <graphic yoff="20.00" x="1060.00" y="960.00" id="1265" net="1" show="1" grparent="1273" state="1" pen="0,0,0" brush="255,255,255"/>
          </graphics>
        </attribute>
        <attribute name="ID" id="1266" net="1">
          <![CDATA[46]]>
          <graphics count="1">
            <graphic xoff="25.00" yoff="20.00" x="1085.00" y="960.00" id="1267" net="1" show="0" grparent="1273" state="1" pen="0,0,0" brush="255,255,255"/>
          </graphics>
        </attribute>
        <attribute name="Marking" id="1268" net="1">
          <![CDATA[0]]>
          <graphics count="1">
            <graphic x="1060.00" y="940.00" id="1269" net="1" show="1" grparent="1273" state="1" pen="0,0,0" brush="255,255,255"/>
          </graphics>
        </attribute>
        <attribute name="Logic" id="1270" net="1">
          <![CDATA[0]]>
          <graphics count="0"/>
        </attribute>
        <attribute name="Comment" id="1271" net="1">
          <![CDATA[]]>
          <graphics count="1">
            <graphic yoff="40.00" x="1060.00" y="980.00" id="1272" net="1" show="0" grparent="1273" state="1" pen="0,0,0" brush="255,255,255"/>
          </graphics>
        </attribute>
        <graphics count="1">
          <graphic x="1060.00" y="940.00" id="1273" net="1" show="1" w="20.00" h="20.00" state="1" pen="0,0,0" brush="255,255,255"/>
        </graphics>
      </node>
      <node id="1274" net="1" logic="1">
        <attribute name="Name" id="1275" net="1">
          <![CDATA[hypoxia]]>
          <graphics count="4">
            <graphic yoff="20.00" x="700.00" y="80.00" id="1276" net="1" show="1" grparent="1284" state="1" pen="0,0,0" brush="255,255,255"/>
            <graphic yoff="20.00" x="1500.00" y="1020.00" id="1316" net="1" show="1" grparent="1320" state="1" pen="0,0,0" brush="255,255,255"/>
            <graphic yoff="20.00" x="980.00" y="140.00" id="1327" net="1" show="1" grparent="1331" state="1" pen="0,0,0" brush="255,255,255"/>
            <graphic yoff="20.00" x="1440.00" y="600.00" id="1338" net="1" show="1" grparent="1342" state="1" pen="0,0,0" brush="255,255,255"/>
          </graphics>
        </attribute>
        <attribute name="ID" id="1277" net="1">
          <![CDATA[47]]>
          <graphics count="4">
            <graphic xoff="25.00" yoff="20.00" x="725.00" y="80.00" id="1278" net="1" show="0" grparent="1284" state="1" pen="0,0,0" brush="255,255,255"/>
            <graphic xoff="25.00" yoff="20.00" x="1525.00" y="1020.00" id="1317" net="1" show="0" grparent="1320" state="1" pen="0,0,0" brush="255,255,255"/>
            <graphic xoff="25.00" yoff="20.00" x="1005.00" y="140.00" id="1328" net="1" show="0" grparent="1331" state="1" pen="0,0,0" brush="255,255,255"/>
            <graphic xoff="25.00" yoff="20.00" x="1465.00" y="600.00" id="1339" net="1" show="0" grparent="1342" state="1" pen="0,0,0" brush="255,255,255"/>
          </graphics>
        </attribute>
        <attribute name="Marking" id="1279" net="1">
          <![CDATA[0]]>
          <graphics count="4">
            <graphic x="700.00" y="60.00" id="1280" net="1" show="1" grparent="1284" state="1" pen="0,0,0" brush="255,255,255"/>
            <graphic x="1500.00" y="1000.00" id="1318" net="1" show="1" grparent="1320" state="1" pen="0,0,0" brush="255,255,255"/>
            <graphic x="980.00" y="120.00" id="1329" net="1" show="1" grparent="1331" state="1" pen="0,0,0" brush="255,255,255"/>
            <graphic x="1440.00" y="580.00" id="1340" net="1" show="1" grparent="1342" state="1" pen="0,0,0" brush="255,255,255"/>
          </graphics>
        </attribute>
        <attribute name="Logic" id="1281" net="1">
          <![CDATA[1]]>
          <graphics count="0"/>
        </attribute>
        <attribute name="Comment" id="1282" net="1">
          <![CDATA[]]>
          <graphics count="4">
            <graphic yoff="40.00" x="700.00" y="100.00" id="1283" net="1" show="0" grparent="1284" state="1" pen="0,0,0" brush="255,255,255"/>
            <graphic yoff="40.00" x="1500.00" y="1040.00" id="1319" net="1" show="0" grparent="1320" state="1" pen="0,0,0" brush="255,255,255"/>
            <graphic yoff="40.00" x="980.00" y="160.00" id="1330" net="1" show="0" grparent="1331" state="1" pen="0,0,0" brush="255,255,255"/>
            <graphic yoff="40.00" x="1440.00" y="620.00" id="1341" net="1" show="0" grparent="1342" state="1" pen="0,0,0" brush="255,255,255"/>
          </graphics>
        </attribute>
        <graphics count="4">
          <graphic x="700.00" y="60.00" id="1284" net="1" show="1" w="20.00" h="20.00" state="1" pen="0,0,0" brush="255,255,255"/>
          <graphic x="1500.00" y="1000.00" id="1320" net="1" show="1" w="20.00" h="20.00" state="1" pen="0,0,0" brush="255,255,255"/>
          <graphic x="980.00" y="120.00" id="1331" net="1" show="1" w="20.00" h="20.00" state="1" pen="0,0,0" brush="255,255,255"/>
          <graphic x="1440.00" y="580.00" id="1342" net="1" show="1" w="20.00" h="20.00" state="1" pen="0,0,0" brush="255,255,255"/>
        </graphics>
      </node>
      <node id="1355" net="1">
        <attribute name="Name" id="1356" net="1">
          <![CDATA[EPOR]]>
          <graphics count="1">
            <graphic yoff="20.00" x="1320.00" y="680.00" id="1357" net="1" show="1" grparent="1365" state="1" pen="0,0,0" brush="255,255,255"/>
          </graphics>
        </attribute>
        <attribute name="ID" id="1358" net="1">
          <![CDATA[48]]>
          <graphics count="1">
            <graphic xoff="25.00" yoff="20.00" x="1345.00" y="680.00" id="1359" net="1" show="0" grparent="1365" state="1" pen="0,0,0" brush="255,255,255"/>
          </graphics>
        </attribute>
        <attribute name="Marking" id="1360" net="1">
          <![CDATA[0]]>
          <graphics count="1">
            <graphic x="1320.00" y="660.00" id="1361" net="1" show="1" grparent="1365" state="1" pen="0,0,0" brush="255,255,255"/>
          </graphics>
        </attribute>
        <attribute name="Logic" id="1362" net="1">
          <![CDATA[0]]>
          <graphics count="0"/>
        </attribute>
        <attribute name="Comment" id="1363" net="1">
          <![CDATA[]]>
          <graphics count="1">
            <graphic yoff="40.00" x="1320.00" y="700.00" id="1364" net="1" show="0" grparent="1365" state="1" pen="0,0,0" brush="255,255,255"/>
          </graphics>
        </attribute>
        <graphics count="1">
          <graphic x="1320.00" y="660.00" id="1365" net="1" show="1" w="20.00" h="20.00" state="1" pen="0,0,0" brush="255,255,255"/>
        </graphics>
      </node>
      <node id="1366" net="1">
        <attribute name="Name" id="1367" net="1">
          <![CDATA[EPO_and_EPOR_complex]]>
          <graphics count="1">
            <graphic yoff="20.00" x="1200.00" y="800.00" id="1368" net="1" show="1" grparent="1376" state="1" pen="0,0,0" brush="255,255,255"/>
          </graphics>
        </attribute>
        <attribute name="ID" id="1369" net="1">
          <![CDATA[49]]>
          <graphics count="1">
            <graphic xoff="25.00" yoff="20.00" x="1225.00" y="800.00" id="1370" net="1" show="0" grparent="1376" state="1" pen="0,0,0" brush="255,255,255"/>
          </graphics>
        </attribute>
        <attribute name="Marking" id="1371" net="1">
          <![CDATA[0]]>
          <graphics count="1">
            <graphic x="1200.00" y="780.00" id="1372" net="1" show="1" grparent="1376" state="1" pen="0,0,0" brush="255,255,255"/>
          </graphics>
        </attribute>
        <attribute name="Logic" id="1373" net="1">
          <![CDATA[0]]>
          <graphics count="0"/>
        </attribute>
        <attribute name="Comment" id="1374" net="1">
          <![CDATA[]]>
          <graphics count="1">
            <graphic yoff="40.00" x="1200.00" y="820.00" id="1375" net="1" show="0" grparent="1376" state="1" pen="0,0,0" brush="255,255,255"/>
          </graphics>
        </attribute>
        <graphics count="1">
          <graphic x="1200.00" y="780.00" id="1376" net="1" show="1" w="20.00" h="20.00" state="1" pen="0,0,0" brush="255,255,255"/>
        </graphics>
      </node>
      <node id="1377" net="1">
        <attribute name="Name" id="1378" net="1">
          <![CDATA[HIF_1_alpha_and_HIF_1_beta_complex_complete_HIF_molecule]]>
          <graphics count="1">
            <graphic yoff="20.00" x="700.00" y="500.00" id="1379" net="1" show="1" grparent="1387" state="1" pen="0,0,0" brush="255,255,255"/>
          </graphics>
        </attribute>
        <attribute name="ID" id="1380" net="1">
          <![CDATA[50]]>
          <graphics count="1">
            <graphic xoff="25.00" yoff="20.00" x="725.00" y="500.00" id="1381" net="1" show="0" grparent="1387" state="1" pen="0,0,0" brush="255,255,255"/>
          </graphics>
        </attribute>
        <attribute name="Marking" id="1382" net="1">
          <![CDATA[0]]>
          <graphics count="1">
            <graphic x="700.00" y="480.00" id="1383" net="1" show="1" grparent="1387" state="1" pen="0,0,0" brush="255,255,255"/>
          </graphics>
        </attribute>
        <attribute name="Logic" id="1384" net="1">
          <![CDATA[0]]>
          <graphics count="0"/>
        </attribute>
        <attribute name="Comment" id="1385" net="1">
          <![CDATA[]]>
          <graphics count="1">
            <graphic yoff="40.00" x="700.00" y="520.00" id="1386" net="1" show="0" grparent="1387" state="1" pen="0,0,0" brush="255,255,255"/>
          </graphics>
        </attribute>
        <graphics count="1">
          <graphic x="700.00" y="480.00" id="1387" net="1" show="1" w="20.00" h="20.00" state="1" pen="0,0,0" brush="255,255,255"/>
        </graphics>
      </node>
      <node id="1388" net="1">
        <attribute name="Name" id="1389" net="1">
          <![CDATA[tyrosine_kinase_signalling_cascade]]>
          <graphics count="1">
            <graphic yoff="20.00" x="800.00" y="940.00" id="1390" net="1" show="1" grparent="1398" state="1" pen="0,0,0" brush="255,255,255"/>
          </graphics>
        </attribute>
        <attribute name="ID" id="1391" net="1">
          <![CDATA[51]]>
          <graphics count="1">
            <graphic xoff="25.00" yoff="20.00" x="825.00" y="940.00" id="1392" net="1" show="0" grparent="1398" state="1" pen="0,0,0" brush="255,255,255"/>
          </graphics>
        </attribute>
        <attribute name="Marking" id="1393" net="1">
          <![CDATA[0]]>
          <graphics count="1">
            <graphic x="800.00" y="920.00" id="1394" net="1" show="1" grparent="1398" state="1" pen="0,0,0" brush="255,255,255"/>
          </graphics>
        </attribute>
        <attribute name="Logic" id="1395" net="1">
          <![CDATA[0]]>
          <graphics count="0"/>
        </attribute>
        <attribute name="Comment" id="1396" net="1">
          <![CDATA[]]>
          <graphics count="1">
            <graphic yoff="40.00" x="800.00" y="960.00" id="1397" net="1" show="0" grparent="1398" state="1" pen="0,0,0" brush="255,255,255"/>
          </graphics>
        </attribute>
        <graphics count="1">
          <graphic x="800.00" y="920.00" id="1398" net="1" show="1" w="20.00" h="20.00" state="1" pen="0,0,0" brush="255,255,255"/>
        </graphics>
      </node>
      <node id="1399" net="1">
        <attribute name="Name" id="1400" net="1">
          <![CDATA[CaM_EPOR_complex]]>
          <graphics count="1">
            <graphic yoff="20.00" x="1200.00" y="960.00" id="1401" net="1" show="1" grparent="1409" state="1" pen="0,0,0" brush="255,255,255"/>
          </graphics>
        </attribute>
        <attribute name="ID" id="1402" net="1">
          <![CDATA[52]]>
          <graphics count="1">
            <graphic xoff="25.00" yoff="20.00" x="1225.00" y="960.00" id="1403" net="1" show="0" grparent="1409" state="1" pen="0,0,0" brush="255,255,255"/>
          </graphics>
        </attribute>
        <attribute name="Marking" id="1404" net="1">
          <![CDATA[0]]>
          <graphics count="1">
            <graphic x="1200.00" y="940.00" id="1405" net="1" show="1" grparent="1409" state="1" pen="0,0,0" brush="255,255,255"/>
          </graphics>
        </attribute>
        <attribute name="Logic" id="1406" net="1">
          <![CDATA[0]]>
          <graphics count="0"/>
        </attribute>
        <attribute name="Comment" id="1407" net="1">
          <![CDATA[]]>
          <graphics count="1">
            <graphic yoff="40.00" x="1200.00" y="980.00" id="1408" net="1" show="0" grparent="1409" state="1" pen="0,0,0" brush="255,255,255"/>
          </graphics>
        </attribute>
        <graphics count="1">
          <graphic x="1200.00" y="940.00" id="1409" net="1" show="1" w="20.00" h="20.00" state="1" pen="0,0,0" brush="255,255,255"/>
        </graphics>
      </node>
      <node id="1410" net="1">
        <attribute name="Name" id="1411" net="1">
          <![CDATA[CaM_free_of_Ca]]>
          <graphics count="1">
            <graphic yoff="20.00" x="1640.00" y="820.00" id="1412" net="1" show="1" grparent="1420" state="1" pen="0,0,0" brush="255,255,255"/>
          </graphics>
        </attribute>
        <attribute name="ID" id="1413" net="1">
          <![CDATA[53]]>
          <graphics count="1">
            <graphic xoff="25.00" yoff="20.00" x="1665.00" y="820.00" id="1414" net="1" show="0" grparent="1420" state="1" pen="0,0,0" brush="255,255,255"/>
          </graphics>
        </attribute>
        <attribute name="Marking" id="1415" net="1">
          <![CDATA[0]]>
          <graphics count="1">
            <graphic x="1640.00" y="800.00" id="1416" net="1" show="1" grparent="1420" state="1" pen="0,0,0" brush="255,255,255"/>
          </graphics>
        </attribute>
        <attribute name="Logic" id="1417" net="1">
          <![CDATA[0]]>
          <graphics count="0"/>
        </attribute>
        <attribute name="Comment" id="1418" net="1">
          <![CDATA[]]>
          <graphics count="1">
            <graphic yoff="40.00" x="1640.00" y="840.00" id="1419" net="1" show="0" grparent="1420" state="1" pen="0,0,0" brush="255,255,255"/>
          </graphics>
        </attribute>
        <graphics count="1">
          <graphic x="1640.00" y="800.00" id="1420" net="1" show="1" w="20.00" h="20.00" state="1" pen="0,0,0" brush="255,255,255"/>
        </graphics>
      </node>
      <node id="1421" net="1">
        <attribute name="Name" id="1422" net="1">
          <![CDATA[intracellular_Ca_level_increases]]>
          <graphics count="1">
            <graphic yoff="20.00" x="1320.00" y="820.00" id="1423" net="1" show="1" grparent="1431" state="1" pen="0,0,0" brush="255,255,255"/>
          </graphics>
        </attribute>
        <attribute name="ID" id="1424" net="1">
          <![CDATA[54]]>
          <graphics count="1">
            <graphic xoff="25.00" yoff="20.00" x="1345.00" y="820.00" id="1425" net="1" show="0" grparent="1431" state="1" pen="0,0,0" brush="255,255,255"/>
          </graphics>
        </attribute>
        <attribute name="Marking" id="1426" net="1">
          <![CDATA[0]]>
          <graphics count="1">
            <graphic x="1320.00" y="800.00" id="1427" net="1" show="1" grparent="1431" state="1" pen="0,0,0" brush="255,255,255"/>
          </graphics>
        </attribute>
        <attribute name="Logic" id="1428" net="1">
          <![CDATA[0]]>
          <graphics count="0"/>
        </attribute>
        <attribute name="Comment" id="1429" net="1">
          <![CDATA[]]>
          <graphics count="1">
            <graphic yoff="40.00" x="1320.00" y="840.00" id="1430" net="1" show="0" grparent="1431" state="1" pen="0,0,0" brush="255,255,255"/>
          </graphics>
        </attribute>
        <graphics count="1">
          <graphic x="1320.00" y="800.00" id="1431" net="1" show="1" w="20.00" h="20.00" state="1" pen="0,0,0" brush="255,255,255"/>
        </graphics>
      </node>
      <node id="1432" net="1" logic="1">
        <attribute name="Name" id="1433" net="1">
          <![CDATA[HIF_2_alpha]]>
          <graphics count="2">
            <graphic yoff="20.00" x="1420.00" y="140.00" id="1434" net="1" show="1" grparent="1442" state="1" pen="0,0,0" brush="255,255,255"/>
            <graphic yoff="20.00" x="420.00" y="1780.00" id="1474" net="1" show="1" grparent="1478" state="1" pen="0,0,0" brush="255,255,255"/>
          </graphics>
        </attribute>
        <attribute name="ID" id="1435" net="1">
          <![CDATA[55]]>
          <graphics count="2">
            <graphic xoff="25.00" yoff="20.00" x="1445.00" y="140.00" id="1436" net="1" show="0" grparent="1442" state="1" pen="0,0,0" brush="255,255,255"/>
            <graphic xoff="25.00" yoff="20.00" x="445.00" y="1780.00" id="1475" net="1" show="0" grparent="1478" state="1" pen="0,0,0" brush="255,255,255"/>
          </graphics>
        </attribute>
        <attribute name="Marking" id="1437" net="1">
          <![CDATA[0]]>
          <graphics count="2">
            <graphic x="1420.00" y="120.00" id="1438" net="1" show="1" grparent="1442" state="1" pen="0,0,0" brush="255,255,255"/>
            <graphic x="420.00" y="1760.00" id="1476" net="1" show="1" grparent="1478" state="1" pen="0,0,0" brush="255,255,255"/>
          </graphics>
        </attribute>
        <attribute name="Logic" id="1439" net="1">
          <![CDATA[1]]>
          <graphics count="0"/>
        </attribute>
        <attribute name="Comment" id="1440" net="1">
          <![CDATA[]]>
          <graphics count="2">
            <graphic yoff="40.00" x="1420.00" y="160.00" id="1441" net="1" show="0" grparent="1442" state="1" pen="0,0,0" brush="255,255,255"/>
            <graphic yoff="40.00" x="420.00" y="1800.00" id="1477" net="1" show="0" grparent="1478" state="1" pen="0,0,0" brush="255,255,255"/>
          </graphics>
        </attribute>
        <graphics count="2">
          <graphic x="1420.00" y="120.00" id="1442" net="1" show="1" w="20.00" h="20.00" state="1" pen="0,0,0" brush="255,255,255"/>
          <graphic x="420.00" y="1760.00" id="1478" net="1" show="1" w="20.00" h="20.00" state="1" pen="0,0,0" brush="255,255,255"/>
        </graphics>
      </node>
      <node id="1491" net="1">
        <attribute name="Name" id="1492" net="1">
          <![CDATA[the_stress_responsive_deacetylase_Sirtuin_1]]>
          <graphics count="1">
            <graphic yoff="20.00" x="1540.00" y="40.00" id="1493" net="1" show="1" grparent="1501" state="1" pen="0,0,0" brush="255,255,255"/>
          </graphics>
        </attribute>
        <attribute name="ID" id="1494" net="1">
          <![CDATA[56]]>
          <graphics count="1">
            <graphic xoff="25.00" yoff="20.00" x="1565.00" y="40.00" id="1495" net="1" show="0" grparent="1501" state="1" pen="0,0,0" brush="255,255,255"/>
          </graphics>
        </attribute>
        <attribute name="Marking" id="1496" net="1">
          <![CDATA[0]]>
          <graphics count="1">
            <graphic x="1540.00" y="20.00" id="1497" net="1" show="1" grparent="1501" state="1" pen="0,0,0" brush="255,255,255"/>
          </graphics>
        </attribute>
        <attribute name="Logic" id="1498" net="1">
          <![CDATA[0]]>
          <graphics count="0"/>
        </attribute>
        <attribute name="Comment" id="1499" net="1">
          <![CDATA[]]>
          <graphics count="1">
            <graphic yoff="40.00" x="1540.00" y="60.00" id="1500" net="1" show="0" grparent="1501" state="1" pen="0,0,0" brush="255,255,255"/>
          </graphics>
        </attribute>
        <graphics count="1">
          <graphic x="1540.00" y="20.00" id="1501" net="1" show="1" w="20.00" h="20.00" state="1" pen="0,0,0" brush="255,255,255"/>
        </graphics>
      </node>
      <node id="1502" net="1">
        <attribute name="Name" id="1503" net="1">
          <![CDATA[Fe_2]]>
          <graphics count="1">
            <graphic yoff="20.00" x="240.00" y="140.00" id="1504" net="1" show="1" grparent="1512" state="1" pen="0,0,0" brush="255,255,255"/>
          </graphics>
        </attribute>
        <attribute name="ID" id="1505" net="1">
          <![CDATA[57]]>
          <graphics count="1">
            <graphic xoff="25.00" yoff="20.00" x="265.00" y="140.00" id="1506" net="1" show="0" grparent="1512" state="1" pen="0,0,0" brush="255,255,255"/>
          </graphics>
        </attribute>
        <attribute name="Marking" id="1507" net="1">
          <![CDATA[0]]>
          <graphics count="1">
            <graphic x="240.00" y="120.00" id="1508" net="1" show="1" grparent="1512" state="1" pen="0,0,0" brush="255,255,255"/>
          </graphics>
        </attribute>
        <attribute name="Logic" id="1509" net="1">
          <![CDATA[0]]>
          <graphics count="0"/>
        </attribute>
        <attribute name="Comment" id="1510" net="1">
          <![CDATA[]]>
          <graphics count="1">
            <graphic yoff="40.00" x="240.00" y="160.00" id="1511" net="1" show="0" grparent="1512" state="1" pen="0,0,0" brush="255,255,255"/>
          </graphics>
        </attribute>
        <graphics count="1">
          <graphic x="240.00" y="120.00" id="1512" net="1" show="1" w="20.00" h="20.00" state="1" pen="0,0,0" brush="255,255,255"/>
        </graphics>
      </node>
      <node id="1513" net="1">
        <attribute name="Name" id="1514" net="1">
          <![CDATA[HIF_1_alpha_OH_OH]]>
          <graphics count="1">
            <graphic yoff="20.00" x="140.00" y="440.00" id="1515" net="1" show="1" grparent="1523" state="1" pen="0,0,0" brush="255,255,255"/>
          </graphics>
        </attribute>
        <attribute name="ID" id="1516" net="1">
          <![CDATA[58]]>
          <graphics count="1">
            <graphic xoff="25.00" yoff="20.00" x="165.00" y="440.00" id="1517" net="1" show="0" grparent="1523" state="1" pen="0,0,0" brush="255,255,255"/>
          </graphics>
        </attribute>
        <attribute name="Marking" id="1518" net="1">
          <![CDATA[0]]>
          <graphics count="1">
            <graphic x="140.00" y="420.00" id="1519" net="1" show="1" grparent="1523" state="1" pen="0,0,0" brush="255,255,255"/>
          </graphics>
        </attribute>
        <attribute name="Logic" id="1520" net="1">
          <![CDATA[0]]>
          <graphics count="0"/>
        </attribute>
        <attribute name="Comment" id="1521" net="1">
          <![CDATA[]]>
          <graphics count="1">
            <graphic yoff="40.00" x="140.00" y="460.00" id="1522" net="1" show="0" grparent="1523" state="1" pen="0,0,0" brush="255,255,255"/>
          </graphics>
        </attribute>
        <graphics count="1">
          <graphic x="140.00" y="420.00" id="1523" net="1" show="1" w="20.00" h="20.00" state="1" pen="0,0,0" brush="255,255,255"/>
        </graphics>
      </node>
      <node id="1524" net="1">
        <attribute name="Name" id="1525" net="1">
          <![CDATA[HIF_1_alpha_OH_OH_VHL_VBP_1_complex]]>
          <graphics count="1">
            <graphic yoff="20.00" x="240.00" y="580.00" id="1526" net="1" show="1" grparent="1534" state="1" pen="0,0,0" brush="255,255,255"/>
          </graphics>
        </attribute>
        <attribute name="ID" id="1527" net="1">
          <![CDATA[59]]>
          <graphics count="1">
            <graphic xoff="25.00" yoff="20.00" x="265.00" y="580.00" id="1528" net="1" show="0" grparent="1534" state="1" pen="0,0,0" brush="255,255,255"/>
          </graphics>
        </attribute>
        <attribute name="Marking" id="1529" net="1">
          <![CDATA[0]]>
          <graphics count="1">
            <graphic x="240.00" y="560.00" id="1530" net="1" show="1" grparent="1534" state="1" pen="0,0,0" brush="255,255,255"/>
          </graphics>
        </attribute>
        <attribute name="Logic" id="1531" net="1">
          <![CDATA[0]]>
          <graphics count="0"/>
        </attribute>
        <attribute name="Comment" id="1532" net="1">
          <![CDATA[]]>
          <graphics count="1">
            <graphic yoff="40.00" x="240.00" y="600.00" id="1533" net="1" show="0" grparent="1534" state="1" pen="0,0,0" brush="255,255,255"/>
          </graphics>
        </attribute>
        <graphics count="1">
          <graphic x="240.00" y="560.00" id="1534" net="1" show="1" w="20.00" h="20.00" state="1" pen="0,0,0" brush="255,255,255"/>
        </graphics>
      </node>
      <node id="1535" net="1">
        <attribute name="Name" id="1536" net="1">
          <![CDATA[ubiqiutin]]>
          <graphics count="1">
            <graphic yoff="20.00" x="340.00" y="720.00" id="1537" net="1" show="1" grparent="1545" state="1" pen="0,0,0" brush="255,255,255"/>
          </graphics>
        </attribute>
        <attribute name="ID" id="1538" net="1">
          <![CDATA[60]]>
          <graphics count="1">
            <graphic xoff="25.00" yoff="20.00" x="365.00" y="720.00" id="1539" net="1" show="0" grparent="1545" state="1" pen="0,0,0" brush="255,255,255"/>
          </graphics>
        </attribute>
        <attribute name="Marking" id="1540" net="1">
          <![CDATA[0]]>
          <graphics count="1">
            <graphic x="340.00" y="700.00" id="1541" net="1" show="1" grparent="1545" state="1" pen="0,0,0" brush="255,255,255"/>
          </graphics>
        </attribute>
        <attribute name="Logic" id="1542" net="1">
          <![CDATA[0]]>
          <graphics count="0"/>
        </attribute>
        <attribute name="Comment" id="1543" net="1">
          <![CDATA[]]>
          <graphics count="1">
            <graphic yoff="40.00" x="340.00" y="740.00" id="1544" net="1" show="0" grparent="1545" state="1" pen="0,0,0" brush="255,255,255"/>
          </graphics>
        </attribute>
        <graphics count="1">
          <graphic x="340.00" y="700.00" id="1545" net="1" show="1" w="20.00" h="20.00" state="1" pen="0,0,0" brush="255,255,255"/>
        </graphics>
      </node>
      <node id="1546" net="1">
        <attribute name="Name" id="1547" net="1">
          <![CDATA[basal_transcription_machinery_BTM]]>
          <graphics count="1">
            <graphic yoff="20.00" x="1000.00" y="500.00" id="1548" net="1" show="1" grparent="1556" state="1" pen="0,0,0" brush="255,255,255"/>
          </graphics>
        </attribute>
        <attribute name="ID" id="1549" net="1">
          <![CDATA[61]]>
          <graphics count="1">
            <graphic xoff="25.00" yoff="20.00" x="1025.00" y="500.00" id="1550" net="1" show="0" grparent="1556" state="1" pen="0,0,0" brush="255,255,255"/>
          </graphics>
        </attribute>
        <attribute name="Marking" id="1551" net="1">
          <![CDATA[0]]>
          <graphics count="1">
            <graphic x="1000.00" y="480.00" id="1552" net="1" show="1" grparent="1556" state="1" pen="0,0,0" brush="255,255,255"/>
          </graphics>
        </attribute>
        <attribute name="Logic" id="1553" net="1">
          <![CDATA[0]]>
          <graphics count="0"/>
        </attribute>
        <attribute name="Comment" id="1554" net="1">
          <![CDATA[]]>
          <graphics count="1">
            <graphic yoff="40.00" x="1000.00" y="520.00" id="1555" net="1" show="0" grparent="1556" state="1" pen="0,0,0" brush="255,255,255"/>
          </graphics>
        </attribute>
        <graphics count="1">
          <graphic x="1000.00" y="480.00" id="1556" net="1" show="1" w="20.00" h="20.00" state="1" pen="0,0,0" brush="255,255,255"/>
        </graphics>
      </node>
      <node id="1557" net="1" logic="1">
        <attribute name="Name" id="1558" net="1">
          <![CDATA[normoxia]]>
          <graphics count="2">
            <graphic yoff="20.00" x="1220.00" y="140.00" id="1559" net="1" show="1" grparent="1567" state="1" pen="0,0,0" brush="255,255,255"/>
            <graphic yoff="20.00" x="240.00" y="80.00" id="1599" net="1" show="1" grparent="1603" state="1" pen="0,0,0" brush="255,255,255"/>
          </graphics>
        </attribute>
        <attribute name="ID" id="1560" net="1">
          <![CDATA[62]]>
          <graphics count="2">
            <graphic xoff="25.00" yoff="20.00" x="1245.00" y="140.00" id="1561" net="1" show="0" grparent="1567" state="1" pen="0,0,0" brush="255,255,255"/>
            <graphic xoff="25.00" yoff="20.00" x="265.00" y="80.00" id="1600" net="1" show="0" grparent="1603" state="1" pen="0,0,0" brush="255,255,255"/>
          </graphics>
        </attribute>
        <attribute name="Marking" id="1562" net="1">
          <![CDATA[0]]>
          <graphics count="2">
            <graphic x="1220.00" y="120.00" id="1563" net="1" show="1" grparent="1567" state="1" pen="0,0,0" brush="255,255,255"/>
            <graphic x="240.00" y="60.00" id="1601" net="1" show="1" grparent="1603" state="1" pen="0,0,0" brush="255,255,255"/>
          </graphics>
        </attribute>
        <attribute name="Logic" id="1564" net="1">
          <![CDATA[1]]>
          <graphics count="0"/>
        </attribute>
        <attribute name="Comment" id="1565" net="1">
          <![CDATA[]]>
          <graphics count="2">
            <graphic yoff="40.00" x="1220.00" y="160.00" id="1566" net="1" show="0" grparent="1567" state="1" pen="0,0,0" brush="255,255,255"/>
            <graphic yoff="40.00" x="240.00" y="100.00" id="1602" net="1" show="0" grparent="1603" state="1" pen="0,0,0" brush="255,255,255"/>
          </graphics>
        </attribute>
        <graphics count="2">
          <graphic x="1220.00" y="120.00" id="1567" net="1" show="1" w="20.00" h="20.00" state="1" pen="0,0,0" brush="255,255,255"/>
          <graphic x="240.00" y="60.00" id="1603" net="1" show="1" w="20.00" h="20.00" state="1" pen="0,0,0" brush="255,255,255"/>
        </graphics>
      </node>
    </nodeclass>
    <nodeclass count="74" name="Transition">
      <node id="1616" net="1">
        <attribute name="Name" id="1617" net="1">
          <![CDATA[HIF_1_alpha_SH_and_HIF_1_beta_dimerization]]>
          <graphics count="1">
            <graphic yoff="20.00" x="700.00" y="460.00" id="1618" net="1" show="1" grparent="1624" state="1" pen="0,0,0" brush="255,255,255"/>
          </graphics>
        </attribute>
        <attribute name="ID" id="1619" net="1">
          <![CDATA[0]]>
          <graphics count="1">
            <graphic xoff="25.00" yoff="20.00" x="725.00" y="460.00" id="1620" net="1" show="0" grparent="1624" state="1" pen="0,0,0" brush="255,255,255"/>
          </graphics>
        </attribute>
        <attribute name="Logic" id="1621" net="1">
          <![CDATA[0]]>
          <graphics count="0"/>
        </attribute>
        <attribute name="Comment" id="1622" net="1">
          <![CDATA[]]>
          <graphics count="1">
            <graphic xoff="40.00" x="740.00" y="440.00" id="1623" net="1" show="0" grparent="1624" state="1" pen="0,0,0" brush="255,255,255"/>
          </graphics>
        </attribute>
        <graphics count="1">
          <graphic x="700.00" y="440.00" id="1624" net="1" show="1" w="20.00" h="20.00" state="1" pen="0,0,0" brush="255,255,255"/>
        </graphics>
      </node>
      <node id="1625" net="1">
        <attribute name="Name" id="1626" net="1">
          <![CDATA[running_genes_responsible_for_cell_adaptation_to_hypoxia]]>
          <graphics count="1">
            <graphic yoff="20.00" x="1100.00" y="580.00" id="1627" net="1" show="1" grparent="1633" state="1" pen="0,0,0" brush="255,255,255"/>
          </graphics>
        </attribute>
        <attribute name="ID" id="1628" net="1">
          <![CDATA[1]]>
          <graphics count="1">
            <graphic xoff="25.00" yoff="20.00" x="1125.00" y="580.00" id="1629" net="1" show="0" grparent="1633" state="1" pen="0,0,0" brush="255,255,255"/>
          </graphics>
        </attribute>
        <attribute name="Logic" id="1630" net="1">
          <![CDATA[0]]>
          <graphics count="0"/>
        </attribute>
        <attribute name="Comment" id="1631" net="1">
          <![CDATA[]]>
          <graphics count="1">
            <graphic xoff="40.00" x="1140.00" y="560.00" id="1632" net="1" show="0" grparent="1633" state="1" pen="0,0,0" brush="255,255,255"/>
          </graphics>
        </attribute>
        <graphics count="1">
          <graphic x="1100.00" y="560.00" id="1633" net="1" show="1" w="20.00" h="20.00" state="1" pen="0,0,0" brush="255,255,255"/>
        </graphics>
      </node>
      <node id="1634" net="1">
        <attribute name="Name" id="1635" net="1">
          <![CDATA[binding_VEGR_and_VEGFR_2]]>
          <graphics count="1">
            <graphic yoff="20.00" x="800.00" y="740.00" id="1636" net="1" show="1" grparent="1642" state="1" pen="0,0,0" brush="255,255,255"/>
          </graphics>
        </attribute>
        <attribute name="ID" id="1637" net="1">
          <![CDATA[2]]>
          <graphics count="1">
            <graphic xoff="25.00" yoff="20.00" x="825.00" y="740.00" id="1638" net="1" show="0" grparent="1642" state="1" pen="0,0,0" brush="255,255,255"/>
          </graphics>
        </attribute>
        <attribute name="Logic" id="1639" net="1">
          <![CDATA[0]]>
          <graphics count="0"/>
        </attribute>
        <attribute name="Comment" id="1640" net="1">
          <![CDATA[]]>
          <graphics count="1">
            <graphic xoff="40.00" x="840.00" y="720.00" id="1641" net="1" show="0" grparent="1642" state="1" pen="0,0,0" brush="255,255,255"/>
          </graphics>
        </attribute>
        <graphics count="1">
          <graphic x="800.00" y="720.00" id="1642" net="1" show="1" w="20.00" h="20.00" state="1" pen="0,0,0" brush="255,255,255"/>
        </graphics>
      </node>
      <node id="1643" net="1">
        <attribute name="Name" id="1644" net="1">
          <![CDATA[VEGFR2_expression]]>
          <graphics count="1">
            <graphic yoff="20.00" x="640.00" y="680.00" id="1645" net="1" show="1" grparent="1651" state="1" pen="0,0,0" brush="255,255,255"/>
          </graphics>
        </attribute>
        <attribute name="ID" id="1646" net="1">
          <![CDATA[3]]>
          <graphics count="1">
            <graphic xoff="25.00" yoff="20.00" x="665.00" y="680.00" id="1647" net="1" show="0" grparent="1651" state="1" pen="0,0,0" brush="255,255,255"/>
          </graphics>
        </attribute>
        <attribute name="Logic" id="1648" net="1">
          <![CDATA[0]]>
          <graphics count="0"/>
        </attribute>
        <attribute name="Comment" id="1649" net="1">
          <![CDATA[]]>
          <graphics count="1">
            <graphic xoff="40.00" x="680.00" y="660.00" id="1650" net="1" show="0" grparent="1651" state="1" pen="0,0,0" brush="255,255,255"/>
          </graphics>
        </attribute>
        <graphics count="1">
          <graphic x="640.00" y="660.00" id="1651" net="1" show="1" w="20.00" h="20.00" state="1" pen="0,0,0" brush="255,255,255"/>
        </graphics>
      </node>
      <node id="1652" net="1">
        <attribute name="Name" id="1653" net="1">
          <![CDATA[starting_a_tyrosine_kinase_signalling_cascade]]>
          <graphics count="1">
            <graphic yoff="20.00" x="800.00" y="880.00" id="1654" net="1" show="1" grparent="1660" state="1" pen="0,0,0" brush="255,255,255"/>
          </graphics>
        </attribute>
        <attribute name="ID" id="1655" net="1">
          <![CDATA[4]]>
          <graphics count="1">
            <graphic xoff="25.00" yoff="20.00" x="825.00" y="880.00" id="1656" net="1" show="0" grparent="1660" state="1" pen="0,0,0" brush="255,255,255"/>
          </graphics>
        </attribute>
        <attribute name="Logic" id="1657" net="1">
          <![CDATA[0]]>
          <graphics count="0"/>
        </attribute>
        <attribute name="Comment" id="1658" net="1">
          <![CDATA[]]>
          <graphics count="1">
            <graphic xoff="40.00" x="840.00" y="860.00" id="1659" net="1" show="0" grparent="1660" state="1" pen="0,0,0" brush="255,255,255"/>
          </graphics>
        </attribute>
        <graphics count="1">
          <graphic x="800.00" y="860.00" id="1660" net="1" show="1" w="20.00" h="20.00" state="1" pen="0,0,0" brush="255,255,255"/>
        </graphics>
      </node>
      <node id="1661" net="1">
        <attribute name="Name" id="1662" net="1">
          <![CDATA[GLUT1_induced_processes]]>
          <graphics count="1">
            <graphic yoff="20.00" x="1520.00" y="740.00" id="1663" net="1" show="1" grparent="1669" state="1" pen="0,0,0" brush="255,255,255"/>
          </graphics>
        </attribute>
        <attribute name="ID" id="1664" net="1">
          <![CDATA[5]]>
          <graphics count="1">
            <graphic xoff="25.00" yoff="20.00" x="1545.00" y="740.00" id="1665" net="1" show="0" grparent="1669" state="1" pen="0,0,0" brush="255,255,255"/>
          </graphics>
        </attribute>
        <attribute name="Logic" id="1666" net="1">
          <![CDATA[0]]>
          <graphics count="0"/>
        </attribute>
        <attribute name="Comment" id="1667" net="1">
          <![CDATA[]]>
          <graphics count="1">
            <graphic xoff="40.00" x="1560.00" y="720.00" id="1668" net="1" show="0" grparent="1669" state="1" pen="0,0,0" brush="255,255,255"/>
          </graphics>
        </attribute>
        <graphics count="1">
          <graphic x="1520.00" y="720.00" id="1669" net="1" show="1" w="20.00" h="20.00" state="1" pen="0,0,0" brush="255,255,255"/>
        </graphics>
      </node>
      <node id="1670" net="1">
        <attribute name="Name" id="1671" net="1">
          <![CDATA[binding_EPO_and_EPOR]]>
          <graphics count="1">
            <graphic yoff="20.00" x="1200.00" y="740.00" id="1672" net="1" show="1" grparent="1678" state="1" pen="0,0,0" brush="255,255,255"/>
          </graphics>
        </attribute>
        <attribute name="ID" id="1673" net="1">
          <![CDATA[6]]>
          <graphics count="1">
            <graphic xoff="25.00" yoff="20.00" x="1225.00" y="740.00" id="1674" net="1" show="0" grparent="1678" state="1" pen="0,0,0" brush="255,255,255"/>
          </graphics>
        </attribute>
        <attribute name="Logic" id="1675" net="1">
          <![CDATA[0]]>
          <graphics count="0"/>
        </attribute>
        <attribute name="Comment" id="1676" net="1">
          <![CDATA[]]>
          <graphics count="1">
            <graphic xoff="40.00" x="1240.00" y="720.00" id="1677" net="1" show="0" grparent="1678" state="1" pen="0,0,0" brush="255,255,255"/>
          </graphics>
        </attribute>
        <graphics count="1">
          <graphic x="1200.00" y="720.00" id="1678" net="1" show="1" w="20.00" h="20.00" state="1" pen="0,0,0" brush="255,255,255"/>
        </graphics>
      </node>
      <node id="1679" net="1">
        <attribute name="Name" id="1680" net="1">
          <![CDATA[constitutively_expression_of_HIF_1_beta]]>
          <graphics count="1">
            <graphic yoff="20.00" x="1120.00" y="180.00" id="1681" net="1" show="1" grparent="1687" state="1" pen="0,0,0" brush="255,255,255"/>
          </graphics>
        </attribute>
        <attribute name="ID" id="1682" net="1">
          <![CDATA[7]]>
          <graphics count="1">
            <graphic xoff="25.00" yoff="20.00" x="1145.00" y="180.00" id="1683" net="1" show="0" grparent="1687" state="1" pen="0,0,0" brush="255,255,255"/>
          </graphics>
        </attribute>
        <attribute name="Logic" id="1684" net="1">
          <![CDATA[0]]>
          <graphics count="0"/>
        </attribute>
        <attribute name="Comment" id="1685" net="1">
          <![CDATA[]]>
          <graphics count="1">
            <graphic xoff="40.00" x="1160.00" y="160.00" id="1686" net="1" show="0" grparent="1687" state="1" pen="0,0,0" brush="255,255,255"/>
          </graphics>
        </attribute>
        <graphics count="1">
          <graphic x="1120.00" y="160.00" id="1687" net="1" show="1" w="20.00" h="20.00" state="1" pen="0,0,0" brush="255,255,255"/>
        </graphics>
      </node>
      <node id="1688" net="1">
        <attribute name="Name" id="1689" net="1">
          <![CDATA[hydroxylation_of_proline]]>
          <graphics count="1">
            <graphic yoff="20.00" x="140.00" y="300.00" id="1690" net="1" show="1" grparent="1696" state="1" pen="0,0,0" brush="255,255,255"/>
          </graphics>
        </attribute>
        <attribute name="ID" id="1691" net="1">
          <![CDATA[8]]>
          <graphics count="1">
            <graphic xoff="25.00" yoff="20.00" x="165.00" y="300.00" id="1692" net="1" show="0" grparent="1696" state="1" pen="0,0,0" brush="255,255,255"/>
          </graphics>
        </attribute>
        <attribute name="Logic" id="1693" net="1">
          <![CDATA[0]]>
          <graphics count="0"/>
        </attribute>
        <attribute name="Comment" id="1694" net="1">
          <![CDATA[]]>
          <graphics count="1">
            <graphic xoff="40.00" x="180.00" y="280.00" id="1695" net="1" show="0" grparent="1696" state="1" pen="0,0,0" brush="255,255,255"/>
          </graphics>
        </attribute>
        <graphics count="1">
          <graphic x="140.00" y="280.00" id="1696" net="1" show="1" w="20.00" h="20.00" state="1" pen="0,0,0" brush="255,255,255"/>
        </graphics>
      </node>
      <node id="1697" net="1">
        <attribute name="Name" id="1698" net="1">
          <![CDATA[conservative_hydrolysis_of_asparagine]]>
          <graphics count="1">
            <graphic yoff="20.00" x="340.00" y="300.00" id="1699" net="1" show="1" grparent="1705" state="1" pen="0,0,0" brush="255,255,255"/>
          </graphics>
        </attribute>
        <attribute name="ID" id="1700" net="1">
          <![CDATA[9]]>
          <graphics count="1">
            <graphic xoff="25.00" yoff="20.00" x="365.00" y="300.00" id="1701" net="1" show="0" grparent="1705" state="1" pen="0,0,0" brush="255,255,255"/>
          </graphics>
        </attribute>
        <attribute name="Logic" id="1702" net="1">
          <![CDATA[0]]>
          <graphics count="0"/>
        </attribute>
        <attribute name="Comment" id="1703" net="1">
          <![CDATA[]]>
          <graphics count="1">
            <graphic xoff="40.00" x="380.00" y="280.00" id="1704" net="1" show="0" grparent="1705" state="1" pen="0,0,0" brush="255,255,255"/>
          </graphics>
        </attribute>
        <graphics count="1">
          <graphic x="340.00" y="280.00" id="1705" net="1" show="1" w="20.00" h="20.00" state="1" pen="0,0,0" brush="255,255,255"/>
        </graphics>
      </node>
      <node id="1706" net="1">
        <attribute name="Name" id="1707" net="1">
          <![CDATA[binding_HIF_1_OH_OH_and_VHL_VBP_1]]>
          <graphics count="1">
            <graphic yoff="20.00" x="140.00" y="620.00" id="1708" net="1" show="1" grparent="1714" state="1" pen="0,0,0" brush="255,255,255"/>
          </graphics>
        </attribute>
        <attribute name="ID" id="1709" net="1">
          <![CDATA[10]]>
          <graphics count="1">
            <graphic xoff="25.00" yoff="20.00" x="165.00" y="620.00" id="1710" net="1" show="0" grparent="1714" state="1" pen="0,0,0" brush="255,255,255"/>
          </graphics>
        </attribute>
        <attribute name="Logic" id="1711" net="1">
          <![CDATA[0]]>
          <graphics count="0"/>
        </attribute>
        <attribute name="Comment" id="1712" net="1">
          <![CDATA[]]>
          <graphics count="1">
            <graphic xoff="40.00" x="180.00" y="600.00" id="1713" net="1" show="0" grparent="1714" state="1" pen="0,0,0" brush="255,255,255"/>
          </graphics>
        </attribute>
        <graphics count="1">
          <graphic x="140.00" y="600.00" id="1714" net="1" show="1" w="20.00" h="20.00" state="1" pen="0,0,0" brush="255,255,255"/>
        </graphics>
      </node>
      <node id="1715" net="1">
        <attribute name="Name" id="1716" net="1">
          <![CDATA[no_HIF_1_alpha_HIF_1_beta_dimerization]]>
          <graphics count="1">
            <graphic yoff="20.00" x="340.00" y="540.00" id="1717" net="1" show="1" grparent="1723" state="1" pen="0,0,0" brush="255,255,255"/>
          </graphics>
        </attribute>
        <attribute name="ID" id="1718" net="1">
          <![CDATA[11]]>
          <graphics count="1">
            <graphic xoff="25.00" yoff="20.00" x="365.00" y="540.00" id="1719" net="1" show="0" grparent="1723" state="1" pen="0,0,0" brush="255,255,255"/>
          </graphics>
        </attribute>
        <attribute name="Logic" id="1720" net="1">
          <![CDATA[0]]>
          <graphics count="0"/>
        </attribute>
        <attribute name="Comment" id="1721" net="1">
          <![CDATA[]]>
          <graphics count="1">
            <graphic xoff="40.00" x="380.00" y="520.00" id="1722" net="1" show="0" grparent="1723" state="1" pen="0,0,0" brush="255,255,255"/>
          </graphics>
        </attribute>
        <graphics count="1">
          <graphic x="340.00" y="520.00" id="1723" net="1" show="1" w="20.00" h="20.00" state="1" pen="0,0,0" brush="255,255,255"/>
        </graphics>
      </node>
      <node id="1724" net="1">
        <attribute name="Name" id="1725" net="1">
          <![CDATA[low_concentration_of_oxygen_in_the_organism]]>
          <graphics count="1">
            <graphic yoff="20.00" x="940.00" y="80.00" id="1726" net="1" show="1" grparent="1732" state="1" pen="0,0,0" brush="255,255,255"/>
          </graphics>
        </attribute>
        <attribute name="ID" id="1727" net="1">
          <![CDATA[12]]>
          <graphics count="1">
            <graphic xoff="25.00" yoff="20.00" x="965.00" y="80.00" id="1728" net="1" show="0" grparent="1732" state="1" pen="0,0,0" brush="255,255,255"/>
          </graphics>
        </attribute>
        <attribute name="Logic" id="1729" net="1">
          <![CDATA[0]]>
          <graphics count="0"/>
        </attribute>
        <attribute name="Comment" id="1730" net="1">
          <![CDATA[]]>
          <graphics count="1">
            <graphic xoff="40.00" x="980.00" y="60.00" id="1731" net="1" show="0" grparent="1732" state="1" pen="0,0,0" brush="255,255,255"/>
          </graphics>
        </attribute>
        <graphics count="1">
          <graphic x="940.00" y="60.00" id="1732" net="1" show="1" w="20.00" h="20.00" state="1" pen="0,0,0" brush="255,255,255"/>
        </graphics>
      </node>
      <node id="1733" net="1">
        <attribute name="Name" id="1734" net="1">
          <![CDATA[HIF_1_hydroxylases_inactivation]]>
          <graphics count="1">
            <graphic yoff="20.00" x="700.00" y="220.00" id="1735" net="1" show="1" grparent="1741" state="1" pen="0,0,0" brush="255,255,255"/>
          </graphics>
        </attribute>
        <attribute name="ID" id="1736" net="1">
          <![CDATA[13]]>
          <graphics count="1">
            <graphic xoff="25.00" yoff="20.00" x="725.00" y="220.00" id="1737" net="1" show="0" grparent="1741" state="1" pen="0,0,0" brush="255,255,255"/>
          </graphics>
        </attribute>
        <attribute name="Logic" id="1738" net="1">
          <![CDATA[0]]>
          <graphics count="0"/>
        </attribute>
        <attribute name="Comment" id="1739" net="1">
          <![CDATA[]]>
          <graphics count="1">
            <graphic xoff="40.00" x="740.00" y="200.00" id="1740" net="1" show="0" grparent="1741" state="1" pen="0,0,0" brush="255,255,255"/>
          </graphics>
        </attribute>
        <graphics count="1">
          <graphic x="700.00" y="200.00" id="1741" net="1" show="1" w="20.00" h="20.00" state="1" pen="0,0,0" brush="255,255,255"/>
        </graphics>
      </node>
      <node id="1742" net="1">
        <attribute name="Name" id="1743" net="1">
          <![CDATA[CBP_p300_synthesis]]>
          <graphics count="1">
            <graphic yoff="20.00" x="580.00" y="760.00" id="1744" net="1" show="1" grparent="1750" state="1" pen="0,0,0" brush="255,255,255"/>
          </graphics>
        </attribute>
        <attribute name="ID" id="1745" net="1">
          <![CDATA[14]]>
          <graphics count="1">
            <graphic xoff="25.00" yoff="20.00" x="605.00" y="760.00" id="1746" net="1" show="0" grparent="1750" state="1" pen="0,0,0" brush="255,255,255"/>
          </graphics>
        </attribute>
        <attribute name="Logic" id="1747" net="1">
          <![CDATA[0]]>
          <graphics count="0"/>
        </attribute>
        <attribute name="Comment" id="1748" net="1">
          <![CDATA[]]>
          <graphics count="1">
            <graphic xoff="40.00" x="620.00" y="740.00" id="1749" net="1" show="0" grparent="1750" state="1" pen="0,0,0" brush="255,255,255"/>
          </graphics>
        </attribute>
        <graphics count="1">
          <graphic x="580.00" y="740.00" id="1750" net="1" show="1" w="20.00" h="20.00" state="1" pen="0,0,0" brush="255,255,255"/>
        </graphics>
      </node>
      <node id="1751" net="1">
        <attribute name="Name" id="1752" net="1">
          <![CDATA[no_degradation_of_HIF_1_alpha]]>
          <graphics count="1">
            <graphic yoff="20.00" x="700.00" y="360.00" id="1753" net="1" show="1" grparent="1759" state="1" pen="0,0,0" brush="255,255,255"/>
          </graphics>
        </attribute>
        <attribute name="ID" id="1754" net="1">
          <![CDATA[15]]>
          <graphics count="1">
            <graphic xoff="25.00" yoff="20.00" x="725.00" y="360.00" id="1755" net="1" show="0" grparent="1759" state="1" pen="0,0,0" brush="255,255,255"/>
          </graphics>
        </attribute>
        <attribute name="Logic" id="1756" net="1">
          <![CDATA[0]]>
          <graphics count="0"/>
        </attribute>
        <attribute name="Comment" id="1757" net="1">
          <![CDATA[]]>
          <graphics count="1">
            <graphic xoff="40.00" x="740.00" y="340.00" id="1758" net="1" show="0" grparent="1759" state="1" pen="0,0,0" brush="255,255,255"/>
          </graphics>
        </attribute>
        <graphics count="1">
          <graphic x="700.00" y="340.00" id="1759" net="1" show="1" w="20.00" h="20.00" state="1" pen="0,0,0" brush="255,255,255"/>
        </graphics>
      </node>
      <node id="1760" net="1">
        <attribute name="Name" id="1761" net="1">
          <![CDATA[normalization_of_oxygen_status_in_the_organism]]>
          <graphics count="1">
            <graphic yoff="20.00" x="500.00" y="80.00" id="1762" net="1" show="1" grparent="1768" state="1" pen="0,0,0" brush="255,255,255"/>
          </graphics>
        </attribute>
        <attribute name="ID" id="1763" net="1">
          <![CDATA[16]]>
          <graphics count="1">
            <graphic xoff="25.00" yoff="20.00" x="525.00" y="80.00" id="1764" net="1" show="0" grparent="1768" state="1" pen="0,0,0" brush="255,255,255"/>
          </graphics>
        </attribute>
        <attribute name="Logic" id="1765" net="1">
          <![CDATA[0]]>
          <graphics count="0"/>
        </attribute>
        <attribute name="Comment" id="1766" net="1">
          <![CDATA[]]>
          <graphics count="1">
            <graphic xoff="40.00" x="540.00" y="60.00" id="1767" net="1" show="0" grparent="1768" state="1" pen="0,0,0" brush="255,255,255"/>
          </graphics>
        </attribute>
        <graphics count="1">
          <graphic x="500.00" y="60.00" id="1768" net="1" show="1" w="20.00" h="20.00" state="1" pen="0,0,0" brush="255,255,255"/>
        </graphics>
      </node>
      <node id="1769" net="1">
        <attribute name="Name" id="1770" net="1">
          <![CDATA[VHL_synthesis]]>
          <graphics count="1">
            <graphic yoff="20.00" x="140.00" y="800.00" id="1771" net="1" show="1" grparent="1777" state="1" pen="0,0,0" brush="255,255,255"/>
          </graphics>
        </attribute>
        <attribute name="ID" id="1772" net="1">
          <![CDATA[17]]>
          <graphics count="1">
            <graphic xoff="25.00" yoff="20.00" x="165.00" y="800.00" id="1773" net="1" show="0" grparent="1777" state="1" pen="0,0,0" brush="255,255,255"/>
          </graphics>
        </attribute>
        <attribute name="Logic" id="1774" net="1">
          <![CDATA[0]]>
          <graphics count="0"/>
        </attribute>
        <attribute name="Comment" id="1775" net="1">
          <![CDATA[]]>
          <graphics count="1">
            <graphic xoff="40.00" x="180.00" y="780.00" id="1776" net="1" show="0" grparent="1777" state="1" pen="0,0,0" brush="255,255,255"/>
          </graphics>
        </attribute>
        <graphics count="1">
          <graphic x="140.00" y="780.00" id="1777" net="1" show="1" w="20.00" h="20.00" state="1" pen="0,0,0" brush="255,255,255"/>
        </graphics>
      </node>
      <node id="1778" net="1">
        <attribute name="Name" id="1779" net="1">
          <![CDATA[NO_synthesis]]>
          <graphics count="1">
            <graphic yoff="20.00" x="580.00" y="1100.00" id="1780" net="1" show="1" grparent="1786" state="1" pen="0,0,0" brush="255,255,255"/>
          </graphics>
        </attribute>
        <attribute name="ID" id="1781" net="1">
          <![CDATA[18]]>
          <graphics count="1">
            <graphic xoff="25.00" yoff="20.00" x="605.00" y="1100.00" id="1782" net="1" show="0" grparent="1786" state="1" pen="0,0,0" brush="255,255,255"/>
          </graphics>
        </attribute>
        <attribute name="Logic" id="1783" net="1">
          <![CDATA[0]]>
          <graphics count="0"/>
        </attribute>
        <attribute name="Comment" id="1784" net="1">
          <![CDATA[]]>
          <graphics count="1">
            <graphic xoff="40.00" x="620.00" y="1080.00" id="1785" net="1" show="0" grparent="1786" state="1" pen="0,0,0" brush="255,255,255"/>
          </graphics>
        </attribute>
        <graphics count="1">
          <graphic x="580.00" y="1080.00" id="1786" net="1" show="1" w="20.00" h="20.00" state="1" pen="0,0,0" brush="255,255,255"/>
        </graphics>
      </node>
      <node id="1787" net="1">
        <attribute name="Name" id="1788" net="1">
          <![CDATA[MMPS_pericytes_recruitment_and_invasion]]>
          <graphics count="1">
            <graphic yoff="20.00" x="1060.00" y="1040.00" id="1789" net="1" show="1" grparent="1795" state="1" pen="0,0,0" brush="255,255,255"/>
          </graphics>
        </attribute>
        <attribute name="ID" id="1790" net="1">
          <![CDATA[19]]>
          <graphics count="1">
            <graphic xoff="25.00" yoff="20.00" x="1085.00" y="1040.00" id="1791" net="1" show="0" grparent="1795" state="1" pen="0,0,0" brush="255,255,255"/>
          </graphics>
        </attribute>
        <attribute name="Logic" id="1792" net="1">
          <![CDATA[0]]>
          <graphics count="0"/>
        </attribute>
        <attribute name="Comment" id="1793" net="1">
          <![CDATA[]]>
          <graphics count="1">
            <graphic xoff="40.00" x="1100.00" y="1020.00" id="1794" net="1" show="0" grparent="1795" state="1" pen="0,0,0" brush="255,255,255"/>
          </graphics>
        </attribute>
        <graphics count="1">
          <graphic x="1060.00" y="1020.00" id="1795" net="1" show="1" w="20.00" h="20.00" state="1" pen="0,0,0" brush="255,255,255"/>
        </graphics>
      </node>
      <node id="1796" net="1">
        <attribute name="Name" id="1797" net="1">
          <![CDATA[PDGF_AB_and_BB_endothelial_secretion_by_pericytes]]>
          <graphics count="1">
            <graphic yoff="20.00" x="320.00" y="1180.00" id="1798" net="1" show="1" grparent="1804" state="1" pen="0,0,0" brush="255,255,255"/>
          </graphics>
        </attribute>
        <attribute name="ID" id="1799" net="1">
          <![CDATA[20]]>
          <graphics count="1">
            <graphic xoff="25.00" yoff="20.00" x="345.00" y="1180.00" id="1800" net="1" show="0" grparent="1804" state="1" pen="0,0,0" brush="255,255,255"/>
          </graphics>
        </attribute>
        <attribute name="Logic" id="1801" net="1">
          <![CDATA[0]]>
          <graphics count="0"/>
        </attribute>
        <attribute name="Comment" id="1802" net="1">
          <![CDATA[]]>
          <graphics count="1">
            <graphic xoff="40.00" x="360.00" y="1160.00" id="1803" net="1" show="0" grparent="1804" state="1" pen="0,0,0" brush="255,255,255"/>
          </graphics>
        </attribute>
        <graphics count="1">
          <graphic x="320.00" y="1160.00" id="1804" net="1" show="1" w="20.00" h="20.00" state="1" pen="0,0,0" brush="255,255,255"/>
        </graphics>
      </node>
      <node id="1805" net="1">
        <attribute name="Name" id="1806" net="1">
          <![CDATA[FGFRs_activation]]>
          <graphics count="1">
            <graphic yoff="20.00" x="120.00" y="1200.00" id="1807" net="1" show="1" grparent="1813" state="1" pen="0,0,0" brush="255,255,255"/>
          </graphics>
        </attribute>
        <attribute name="ID" id="1808" net="1">
          <![CDATA[21]]>
          <graphics count="1">
            <graphic xoff="25.00" yoff="20.00" x="145.00" y="1200.00" id="1809" net="1" show="0" grparent="1813" state="1" pen="0,0,0" brush="255,255,255"/>
          </graphics>
        </attribute>
        <attribute name="Logic" id="1810" net="1">
          <![CDATA[0]]>
          <graphics count="0"/>
        </attribute>
        <attribute name="Comment" id="1811" net="1">
          <![CDATA[]]>
          <graphics count="1">
            <graphic xoff="40.00" x="160.00" y="1180.00" id="1812" net="1" show="0" grparent="1813" state="1" pen="0,0,0" brush="255,255,255"/>
          </graphics>
        </attribute>
        <graphics count="1">
          <graphic x="120.00" y="1180.00" id="1813" net="1" show="1" w="20.00" h="20.00" state="1" pen="0,0,0" brush="255,255,255"/>
        </graphics>
      </node>
      <node id="1814" net="1">
        <attribute name="Name" id="1815" net="1">
          <![CDATA[PDGFRs_upregulation]]>
          <graphics count="1">
            <graphic yoff="20.00" x="120.00" y="1420.00" id="1816" net="1" show="1" grparent="1822" state="1" pen="0,0,0" brush="255,255,255"/>
          </graphics>
        </attribute>
        <attribute name="ID" id="1817" net="1">
          <![CDATA[22]]>
          <graphics count="1">
            <graphic xoff="25.00" yoff="20.00" x="145.00" y="1420.00" id="1818" net="1" show="0" grparent="1822" state="1" pen="0,0,0" brush="255,255,255"/>
          </graphics>
        </attribute>
        <attribute name="Logic" id="1819" net="1">
          <![CDATA[0]]>
          <graphics count="0"/>
        </attribute>
        <attribute name="Comment" id="1820" net="1">
          <![CDATA[]]>
          <graphics count="1">
            <graphic xoff="40.00" x="160.00" y="1400.00" id="1821" net="1" show="0" grparent="1822" state="1" pen="0,0,0" brush="255,255,255"/>
          </graphics>
        </attribute>
        <graphics count="1">
          <graphic x="120.00" y="1400.00" id="1822" net="1" show="1" w="20.00" h="20.00" state="1" pen="0,0,0" brush="255,255,255"/>
        </graphics>
      </node>
      <node id="1823" net="1">
        <attribute name="Name" id="1824" net="1">
          <![CDATA[binding_PDGFAB_and_BB_with_PDGFRs_activated]]>
          <graphics count="1">
            <graphic yoff="20.00" x="560.00" y="1260.00" id="1825" net="1" show="1" grparent="1831" state="1" pen="0,0,0" brush="255,255,255"/>
          </graphics>
        </attribute>
        <attribute name="ID" id="1826" net="1">
          <![CDATA[23]]>
          <graphics count="1">
            <graphic xoff="25.00" yoff="20.00" x="585.00" y="1260.00" id="1827" net="1" show="0" grparent="1831" state="1" pen="0,0,0" brush="255,255,255"/>
          </graphics>
        </attribute>
        <attribute name="Logic" id="1828" net="1">
          <![CDATA[0]]>
          <graphics count="0"/>
        </attribute>
        <attribute name="Comment" id="1829" net="1">
          <![CDATA[]]>
          <graphics count="1">
            <graphic xoff="40.00" x="600.00" y="1240.00" id="1830" net="1" show="0" grparent="1831" state="1" pen="0,0,0" brush="255,255,255"/>
          </graphics>
        </attribute>
        <graphics count="1">
          <graphic x="560.00" y="1240.00" id="1831" net="1" show="1" w="20.00" h="20.00" state="1" pen="0,0,0" brush="255,255,255"/>
        </graphics>
      </node>
      <node id="1832" net="1">
        <attribute name="Name" id="1833" net="1">
          <![CDATA[removal_of_ligands]]>
          <graphics count="1">
            <graphic yoff="20.00" x="560.00" y="1440.00" id="1834" net="1" show="1" grparent="1840" state="1" pen="0,0,0" brush="255,255,255"/>
          </graphics>
        </attribute>
        <attribute name="ID" id="1835" net="1">
          <![CDATA[24]]>
          <graphics count="1">
            <graphic xoff="25.00" yoff="20.00" x="585.00" y="1440.00" id="1836" net="1" show="0" grparent="1840" state="1" pen="0,0,0" brush="255,255,255"/>
          </graphics>
        </attribute>
        <attribute name="Logic" id="1837" net="1">
          <![CDATA[0]]>
          <graphics count="0"/>
        </attribute>
        <attribute name="Comment" id="1838" net="1">
          <![CDATA[]]>
          <graphics count="1">
            <graphic xoff="40.00" x="600.00" y="1420.00" id="1839" net="1" show="0" grparent="1840" state="1" pen="0,0,0" brush="255,255,255"/>
          </graphics>
        </attribute>
        <graphics count="1">
          <graphic x="560.00" y="1420.00" id="1840" net="1" show="1" w="20.00" h="20.00" state="1" pen="0,0,0" brush="255,255,255"/>
        </graphics>
      </node>
      <node id="1841" net="1">
        <attribute name="Name" id="1842" net="1">
          <![CDATA[pericytes_and_smooth_muscles_cells_migration]]>
          <graphics count="1">
            <graphic yoff="20.00" x="800.00" y="1540.00" id="1843" net="1" show="1" grparent="1849" state="1" pen="0,0,0" brush="255,255,255"/>
          </graphics>
        </attribute>
        <attribute name="ID" id="1844" net="1">
          <![CDATA[25]]>
          <graphics count="1">
            <graphic xoff="25.00" yoff="20.00" x="825.00" y="1540.00" id="1845" net="1" show="0" grparent="1849" state="1" pen="0,0,0" brush="255,255,255"/>
          </graphics>
        </attribute>
        <attribute name="Logic" id="1846" net="1">
          <![CDATA[0]]>
          <graphics count="0"/>
        </attribute>
        <attribute name="Comment" id="1847" net="1">
          <![CDATA[]]>
          <graphics count="1">
            <graphic xoff="40.00" x="840.00" y="1520.00" id="1848" net="1" show="0" grparent="1849" state="1" pen="0,0,0" brush="255,255,255"/>
          </graphics>
        </attribute>
        <graphics count="1">
          <graphic x="800.00" y="1520.00" id="1849" net="1" show="1" w="20.00" h="20.00" state="1" pen="0,0,0" brush="255,255,255"/>
        </graphics>
      </node>
      <node id="1850" net="1">
        <attribute name="Name" id="1851" net="1">
          <![CDATA[strong_endothelial_activation]]>
          <graphics count="1">
            <graphic yoff="20.00" x="700.00" y="140.00" id="1852" net="1" show="1" grparent="1858" state="1" pen="0,0,0" brush="255,255,255"/>
          </graphics>
        </attribute>
        <attribute name="ID" id="1853" net="1">
          <![CDATA[26]]>
          <graphics count="1">
            <graphic xoff="25.00" yoff="20.00" x="725.00" y="140.00" id="1854" net="1" show="0" grparent="1858" state="1" pen="0,0,0" brush="255,255,255"/>
          </graphics>
        </attribute>
        <attribute name="Logic" id="1855" net="1">
          <![CDATA[0]]>
          <graphics count="0"/>
        </attribute>
        <attribute name="Comment" id="1856" net="1">
          <![CDATA[]]>
          <graphics count="1">
            <graphic xoff="40.00" x="740.00" y="120.00" id="1857" net="1" show="0" grparent="1858" state="1" pen="0,0,0" brush="255,255,255"/>
          </graphics>
        </attribute>
        <graphics count="1">
          <graphic x="700.00" y="120.00" id="1858" net="1" show="1" w="20.00" h="20.00" state="1" pen="0,0,0" brush="255,255,255"/>
        </graphics>
      </node>
      <node id="1859" net="1">
        <attribute name="Name" id="1860" net="1">
          <![CDATA[endothelial_proliferation_and_migration]]>
          <graphics count="1">
            <graphic yoff="20.00" x="800.00" y="1240.00" id="1861" net="1" show="1" grparent="1867" state="1" pen="0,0,0" brush="255,255,255"/>
          </graphics>
        </attribute>
        <attribute name="ID" id="1862" net="1">
          <![CDATA[27]]>
          <graphics count="1">
            <graphic xoff="25.00" yoff="20.00" x="825.00" y="1240.00" id="1863" net="1" show="0" grparent="1867" state="1" pen="0,0,0" brush="255,255,255"/>
          </graphics>
        </attribute>
        <attribute name="Logic" id="1864" net="1">
          <![CDATA[0]]>
          <graphics count="0"/>
        </attribute>
        <attribute name="Comment" id="1865" net="1">
          <![CDATA[]]>
          <graphics count="1">
            <graphic xoff="40.00" x="840.00" y="1220.00" id="1866" net="1" show="0" grparent="1867" state="1" pen="0,0,0" brush="255,255,255"/>
          </graphics>
        </attribute>
        <graphics count="1">
          <graphic x="800.00" y="1220.00" id="1867" net="1" show="1" w="20.00" h="20.00" state="1" pen="0,0,0" brush="255,255,255"/>
        </graphics>
      </node>
      <node id="1868" net="1">
        <attribute name="Name" id="1869" net="1">
          <![CDATA[binding]]>
          <graphics count="1">
            <graphic yoff="20.00" x="880.00" y="1420.00" id="1870" net="1" show="1" grparent="1876" state="1" pen="0,0,0" brush="255,255,255"/>
          </graphics>
        </attribute>
        <attribute name="ID" id="1871" net="1">
          <![CDATA[28]]>
          <graphics count="1">
            <graphic xoff="25.00" yoff="20.00" x="905.00" y="1420.00" id="1872" net="1" show="0" grparent="1876" state="1" pen="0,0,0" brush="255,255,255"/>
          </graphics>
        </attribute>
        <attribute name="Logic" id="1873" net="1">
          <![CDATA[0]]>
          <graphics count="0"/>
        </attribute>
        <attribute name="Comment" id="1874" net="1">
          <![CDATA[]]>
          <graphics count="1">
            <graphic xoff="40.00" x="920.00" y="1400.00" id="1875" net="1" show="0" grparent="1876" state="1" pen="0,0,0" brush="255,255,255"/>
          </graphics>
        </attribute>
        <graphics count="1">
          <graphic x="880.00" y="1400.00" id="1876" net="1" show="1" w="20.00" h="20.00" state="1" pen="0,0,0" brush="255,255,255"/>
        </graphics>
      </node>
      <node id="1877" net="1">
        <attribute name="Name" id="1878" net="1">
          <![CDATA[new_stabilizated_vessels]]>
          <graphics count="1">
            <graphic yoff="20.00" x="1340.00" y="1420.00" id="1879" net="1" show="1" grparent="1885" state="1" pen="0,0,0" brush="255,255,255"/>
          </graphics>
        </attribute>
        <attribute name="ID" id="1880" net="1">
          <![CDATA[29]]>
          <graphics count="1">
            <graphic xoff="25.00" yoff="20.00" x="1365.00" y="1420.00" id="1881" net="1" show="0" grparent="1885" state="1" pen="0,0,0" brush="255,255,255"/>
          </graphics>
        </attribute>
        <attribute name="Logic" id="1882" net="1">
          <![CDATA[0]]>
          <graphics count="0"/>
        </attribute>
        <attribute name="Comment" id="1883" net="1">
          <![CDATA[]]>
          <graphics count="1">
            <graphic xoff="40.00" x="1380.00" y="1400.00" id="1884" net="1" show="0" grparent="1885" state="1" pen="0,0,0" brush="255,255,255"/>
          </graphics>
        </attribute>
        <graphics count="1">
          <graphic x="1340.00" y="1400.00" id="1885" net="1" show="1" w="20.00" h="20.00" state="1" pen="0,0,0" brush="255,255,255"/>
        </graphics>
      </node>
      <node id="1886" net="1">
        <attribute name="Name" id="1887" net="1">
          <![CDATA[eNOS_activation_by_interraction_with_CaM_Ca_complex]]>
          <graphics count="1">
            <graphic yoff="20.00" x="320.00" y="1040.00" id="1888" net="1" show="1" grparent="1894" state="1" pen="0,0,0" brush="255,255,255"/>
          </graphics>
        </attribute>
        <attribute name="ID" id="1889" net="1">
          <![CDATA[30]]>
          <graphics count="1">
            <graphic xoff="25.00" yoff="20.00" x="345.00" y="1040.00" id="1890" net="1" show="0" grparent="1894" state="1" pen="0,0,0" brush="255,255,255"/>
          </graphics>
        </attribute>
        <attribute name="Logic" id="1891" net="1">
          <![CDATA[0]]>
          <graphics count="0"/>
        </attribute>
        <attribute name="Comment" id="1892" net="1">
          <![CDATA[]]>
          <graphics count="1">
            <graphic xoff="40.00" x="360.00" y="1020.00" id="1893" net="1" show="0" grparent="1894" state="1" pen="0,0,0" brush="255,255,255"/>
          </graphics>
        </attribute>
        <graphics count="1">
          <graphic x="320.00" y="1020.00" id="1894" net="1" show="1" w="20.00" h="20.00" state="1" pen="0,0,0" brush="255,255,255"/>
        </graphics>
      </node>
      <node id="1895" net="1">
        <attribute name="Name" id="1896" net="1">
          <![CDATA[cleavage]]>
          <graphics count="1">
            <graphic yoff="20.00" x="320.00" y="920.00" id="1897" net="1" show="1" grparent="1903" state="1" pen="0,0,0" brush="255,255,255"/>
          </graphics>
        </attribute>
        <attribute name="ID" id="1898" net="1">
          <![CDATA[31]]>
          <graphics count="1">
            <graphic xoff="25.00" yoff="20.00" x="345.00" y="920.00" id="1899" net="1" show="0" grparent="1903" state="1" pen="0,0,0" brush="255,255,255"/>
          </graphics>
        </attribute>
        <attribute name="Logic" id="1900" net="1">
          <![CDATA[0]]>
          <graphics count="0"/>
        </attribute>
        <attribute name="Comment" id="1901" net="1">
          <![CDATA[]]>
          <graphics count="1">
            <graphic xoff="40.00" x="360.00" y="900.00" id="1902" net="1" show="0" grparent="1903" state="1" pen="0,0,0" brush="255,255,255"/>
          </graphics>
        </attribute>
        <graphics count="1">
          <graphic x="320.00" y="900.00" id="1903" net="1" show="1" w="20.00" h="20.00" state="1" pen="0,0,0" brush="255,255,255"/>
        </graphics>
      </node>
      <node id="1904" net="1">
        <attribute name="Name" id="1905" net="1">
          <![CDATA[caveolin_usage]]>
          <graphics count="1">
            <graphic yoff="20.00" x="460.00" y="860.00" id="1906" net="1" show="1" grparent="1912" state="1" pen="0,0,0" brush="255,255,255"/>
          </graphics>
        </attribute>
        <attribute name="ID" id="1907" net="1">
          <![CDATA[32]]>
          <graphics count="1">
            <graphic xoff="25.00" yoff="20.00" x="485.00" y="860.00" id="1908" net="1" show="0" grparent="1912" state="1" pen="0,0,0" brush="255,255,255"/>
          </graphics>
        </attribute>
        <attribute name="Logic" id="1909" net="1">
          <![CDATA[0]]>
          <graphics count="0"/>
        </attribute>
        <attribute name="Comment" id="1910" net="1">
          <![CDATA[]]>
          <graphics count="1">
            <graphic xoff="40.00" x="500.00" y="840.00" id="1911" net="1" show="0" grparent="1912" state="1" pen="0,0,0" brush="255,255,255"/>
          </graphics>
        </attribute>
        <graphics count="1">
          <graphic x="460.00" y="840.00" id="1912" net="1" show="1" w="20.00" h="20.00" state="1" pen="0,0,0" brush="255,255,255"/>
        </graphics>
      </node>
      <node id="1913" net="1">
        <attribute name="Name" id="1914" net="1">
          <![CDATA[processes_increasing_shear_stress]]>
          <graphics count="1">
            <graphic yoff="20.00" x="280.00" y="1120.00" id="1915" net="1" show="1" grparent="1921" state="1" pen="0,0,0" brush="255,255,255"/>
          </graphics>
        </attribute>
        <attribute name="ID" id="1916" net="1">
          <![CDATA[33]]>
          <graphics count="1">
            <graphic xoff="25.00" yoff="20.00" x="305.00" y="1120.00" id="1917" net="1" show="0" grparent="1921" state="1" pen="0,0,0" brush="255,255,255"/>
          </graphics>
        </attribute>
        <attribute name="Logic" id="1918" net="1">
          <![CDATA[0]]>
          <graphics count="0"/>
        </attribute>
        <attribute name="Comment" id="1919" net="1">
          <![CDATA[]]>
          <graphics count="1">
            <graphic xoff="40.00" x="320.00" y="1100.00" id="1920" net="1" show="0" grparent="1921" state="1" pen="0,0,0" brush="255,255,255"/>
          </graphics>
        </attribute>
        <graphics count="1">
          <graphic x="280.00" y="1100.00" id="1921" net="1" show="1" w="20.00" h="20.00" state="1" pen="0,0,0" brush="255,255,255"/>
        </graphics>
      </node>
      <node id="1922" net="1">
        <attribute name="Name" id="1923" net="1">
          <![CDATA[CaM_caveolin_1_binding]]>
          <graphics count="1">
            <graphic yoff="20.00" x="80.00" y="920.00" id="1924" net="1" show="1" grparent="1930" state="1" pen="0,0,0" brush="255,255,255"/>
          </graphics>
        </attribute>
        <attribute name="ID" id="1925" net="1">
          <![CDATA[34]]>
          <graphics count="1">
            <graphic xoff="25.00" yoff="20.00" x="105.00" y="920.00" id="1926" net="1" show="0" grparent="1930" state="1" pen="0,0,0" brush="255,255,255"/>
          </graphics>
        </attribute>
        <attribute name="Logic" id="1927" net="1">
          <![CDATA[0]]>
          <graphics count="0"/>
        </attribute>
        <attribute name="Comment" id="1928" net="1">
          <![CDATA[]]>
          <graphics count="1">
            <graphic xoff="40.00" x="120.00" y="900.00" id="1929" net="1" show="0" grparent="1930" state="1" pen="0,0,0" brush="255,255,255"/>
          </graphics>
        </attribute>
        <graphics count="1">
          <graphic x="80.00" y="900.00" id="1930" net="1" show="1" w="20.00" h="20.00" state="1" pen="0,0,0" brush="255,255,255"/>
        </graphics>
      </node>
      <node id="1931" net="1">
        <attribute name="Name" id="1932" net="1">
          <![CDATA[caveolin_1_synthesized_in_ER]]>
          <graphics count="1">
            <graphic yoff="20.00" x="40.00" y="1060.00" id="1933" net="1" show="1" grparent="1939" state="1" pen="0,0,0" brush="255,255,255"/>
          </graphics>
        </attribute>
        <attribute name="ID" id="1934" net="1">
          <![CDATA[35]]>
          <graphics count="1">
            <graphic xoff="25.00" yoff="20.00" x="65.00" y="1060.00" id="1935" net="1" show="0" grparent="1939" state="1" pen="0,0,0" brush="255,255,255"/>
          </graphics>
        </attribute>
        <attribute name="Logic" id="1936" net="1">
          <![CDATA[0]]>
          <graphics count="0"/>
        </attribute>
        <attribute name="Comment" id="1937" net="1">
          <![CDATA[]]>
          <graphics count="1">
            <graphic xoff="40.00" x="80.00" y="1040.00" id="1938" net="1" show="0" grparent="1939" state="1" pen="0,0,0" brush="255,255,255"/>
          </graphics>
        </attribute>
        <graphics count="1">
          <graphic x="40.00" y="1040.00" id="1939" net="1" show="1" w="20.00" h="20.00" state="1" pen="0,0,0" brush="255,255,255"/>
        </graphics>
      </node>
      <node id="1940" net="1">
        <attribute name="Name" id="1941" net="1">
          <![CDATA[binding_angiopoietins_with_tie_receptor_on_endothelial_cells]]>
          <graphics count="1">
            <graphic yoff="20.00" x="880.00" y="1720.00" id="1942" net="1" show="1" grparent="1948" state="1" pen="0,0,0" brush="255,255,255"/>
          </graphics>
        </attribute>
        <attribute name="ID" id="1943" net="1">
          <![CDATA[36]]>
          <graphics count="1">
            <graphic xoff="25.00" yoff="20.00" x="905.00" y="1720.00" id="1944" net="1" show="0" grparent="1948" state="1" pen="0,0,0" brush="255,255,255"/>
          </graphics>
        </attribute>
        <attribute name="Logic" id="1945" net="1">
          <![CDATA[0]]>
          <graphics count="0"/>
        </attribute>
        <attribute name="Comment" id="1946" net="1">
          <![CDATA[]]>
          <graphics count="1">
            <graphic xoff="40.00" x="920.00" y="1700.00" id="1947" net="1" show="0" grparent="1948" state="1" pen="0,0,0" brush="255,255,255"/>
          </graphics>
        </attribute>
        <graphics count="1">
          <graphic x="880.00" y="1700.00" id="1948" net="1" show="1" w="20.00" h="20.00" state="1" pen="0,0,0" brush="255,255,255"/>
        </graphics>
      </node>
      <node id="1949" net="1">
        <attribute name="Name" id="1950" net="1">
          <![CDATA[constitutively_expression_of_angiopoietin_1]]>
          <graphics count="1">
            <graphic yoff="20.00" x="560.00" y="1660.00" id="1951" net="1" show="1" grparent="1957" state="1" pen="0,0,0" brush="255,255,255"/>
          </graphics>
        </attribute>
        <attribute name="ID" id="1952" net="1">
          <![CDATA[37]]>
          <graphics count="1">
            <graphic xoff="25.00" yoff="20.00" x="585.00" y="1660.00" id="1953" net="1" show="0" grparent="1957" state="1" pen="0,0,0" brush="255,255,255"/>
          </graphics>
        </attribute>
        <attribute name="Logic" id="1954" net="1">
          <![CDATA[0]]>
          <graphics count="0"/>
        </attribute>
        <attribute name="Comment" id="1955" net="1">
          <![CDATA[]]>
          <graphics count="1">
            <graphic xoff="40.00" x="600.00" y="1640.00" id="1956" net="1" show="0" grparent="1957" state="1" pen="0,0,0" brush="255,255,255"/>
          </graphics>
        </attribute>
        <graphics count="1">
          <graphic x="560.00" y="1640.00" id="1957" net="1" show="1" w="20.00" h="20.00" state="1" pen="0,0,0" brush="255,255,255"/>
        </graphics>
      </node>
      <node id="1958" net="1">
        <attribute name="Name" id="1959" net="1">
          <![CDATA[Tie_expression]]>
          <graphics count="1">
            <graphic yoff="20.00" x="420.00" y="1720.00" id="1960" net="1" show="1" grparent="1966" state="1" pen="0,0,0" brush="255,255,255"/>
          </graphics>
        </attribute>
        <attribute name="ID" id="1961" net="1">
          <![CDATA[38]]>
          <graphics count="1">
            <graphic xoff="25.00" yoff="20.00" x="445.00" y="1720.00" id="1962" net="1" show="0" grparent="1966" state="1" pen="0,0,0" brush="255,255,255"/>
          </graphics>
        </attribute>
        <attribute name="Logic" id="1963" net="1">
          <![CDATA[0]]>
          <graphics count="0"/>
        </attribute>
        <attribute name="Comment" id="1964" net="1">
          <![CDATA[]]>
          <graphics count="1">
            <graphic xoff="40.00" x="460.00" y="1700.00" id="1965" net="1" show="0" grparent="1966" state="1" pen="0,0,0" brush="255,255,255"/>
          </graphics>
        </attribute>
        <graphics count="1">
          <graphic x="420.00" y="1700.00" id="1966" net="1" show="1" w="20.00" h="20.00" state="1" pen="0,0,0" brush="255,255,255"/>
        </graphics>
      </node>
      <node id="1967" net="1">
        <attribute name="Name" id="1968" net="1">
          <![CDATA[angiopoietin_expression]]>
          <graphics count="1">
            <graphic yoff="20.00" x="560.00" y="1780.00" id="1969" net="1" show="1" grparent="1975" state="1" pen="0,0,0" brush="255,255,255"/>
          </graphics>
        </attribute>
        <attribute name="ID" id="1970" net="1">
          <![CDATA[39]]>
          <graphics count="1">
            <graphic xoff="25.00" yoff="20.00" x="585.00" y="1780.00" id="1971" net="1" show="0" grparent="1975" state="1" pen="0,0,0" brush="255,255,255"/>
          </graphics>
        </attribute>
        <attribute name="Logic" id="1972" net="1">
          <![CDATA[0]]>
          <graphics count="0"/>
        </attribute>
        <attribute name="Comment" id="1973" net="1">
          <![CDATA[]]>
          <graphics count="1">
            <graphic xoff="40.00" x="600.00" y="1760.00" id="1974" net="1" show="0" grparent="1975" state="1" pen="0,0,0" brush="255,255,255"/>
          </graphics>
        </attribute>
        <graphics count="1">
          <graphic x="560.00" y="1760.00" id="1975" net="1" show="1" w="20.00" h="20.00" state="1" pen="0,0,0" brush="255,255,255"/>
        </graphics>
      </node>
      <node id="1976" net="1">
        <attribute name="Name" id="1977" net="1">
          <![CDATA[vessels_remodelling]]>
          <graphics count="1">
            <graphic yoff="20.00" x="880.00" y="1780.00" id="1978" net="1" show="1" grparent="1984" state="1" pen="0,0,0" brush="255,255,255"/>
          </graphics>
        </attribute>
        <attribute name="ID" id="1979" net="1">
          <![CDATA[40]]>
          <graphics count="1">
            <graphic xoff="25.00" yoff="20.00" x="905.00" y="1780.00" id="1980" net="1" show="0" grparent="1984" state="1" pen="0,0,0" brush="255,255,255"/>
          </graphics>
        </attribute>
        <attribute name="Logic" id="1981" net="1">
          <![CDATA[0]]>
          <graphics count="0"/>
        </attribute>
        <attribute name="Comment" id="1982" net="1">
          <![CDATA[]]>
          <graphics count="1">
            <graphic xoff="40.00" x="920.00" y="1760.00" id="1983" net="1" show="0" grparent="1984" state="1" pen="0,0,0" brush="255,255,255"/>
          </graphics>
        </attribute>
        <graphics count="1">
          <graphic x="880.00" y="1760.00" id="1984" net="1" show="1" w="20.00" h="20.00" state="1" pen="0,0,0" brush="255,255,255"/>
        </graphics>
      </node>
      <node id="1985" net="1">
        <attribute name="Name" id="1986" net="1">
          <![CDATA[S1P_and_EDG1_binding]]>
          <graphics count="1">
            <graphic yoff="20.00" x="1020.00" y="1540.00" id="1987" net="1" show="1" grparent="1993" state="1" pen="0,0,0" brush="255,255,255"/>
          </graphics>
        </attribute>
        <attribute name="ID" id="1988" net="1">
          <![CDATA[41]]>
          <graphics count="1">
            <graphic xoff="25.00" yoff="20.00" x="1045.00" y="1540.00" id="1989" net="1" show="0" grparent="1993" state="1" pen="0,0,0" brush="255,255,255"/>
          </graphics>
        </attribute>
        <attribute name="Logic" id="1990" net="1">
          <![CDATA[0]]>
          <graphics count="0"/>
        </attribute>
        <attribute name="Comment" id="1991" net="1">
          <![CDATA[]]>
          <graphics count="1">
            <graphic xoff="40.00" x="1060.00" y="1520.00" id="1992" net="1" show="0" grparent="1993" state="1" pen="0,0,0" brush="255,255,255"/>
          </graphics>
        </attribute>
        <graphics count="1">
          <graphic x="1020.00" y="1520.00" id="1993" net="1" show="1" w="20.00" h="20.00" state="1" pen="0,0,0" brush="255,255,255"/>
        </graphics>
      </node>
      <node id="1994" net="1">
        <attribute name="Name" id="1995" net="1">
          <![CDATA[S1P_synthesis]]>
          <graphics count="1">
            <graphic yoff="20.00" x="1360.00" y="1500.00" id="1996" net="1" show="1" grparent="2002" state="1" pen="0,0,0" brush="255,255,255"/>
          </graphics>
        </attribute>
        <attribute name="ID" id="1997" net="1">
          <![CDATA[42]]>
          <graphics count="1">
            <graphic xoff="25.00" yoff="20.00" x="1385.00" y="1500.00" id="1998" net="1" show="0" grparent="2002" state="1" pen="0,0,0" brush="255,255,255"/>
          </graphics>
        </attribute>
        <attribute name="Logic" id="1999" net="1">
          <![CDATA[0]]>
          <graphics count="0"/>
        </attribute>
        <attribute name="Comment" id="2000" net="1">
          <![CDATA[]]>
          <graphics count="1">
            <graphic xoff="40.00" x="1400.00" y="1480.00" id="2001" net="1" show="0" grparent="2002" state="1" pen="0,0,0" brush="255,255,255"/>
          </graphics>
        </attribute>
        <graphics count="1">
          <graphic x="1360.00" y="1480.00" id="2002" net="1" show="1" w="20.00" h="20.00" state="1" pen="0,0,0" brush="255,255,255"/>
        </graphics>
      </node>
      <node id="2003" net="1">
        <attribute name="Name" id="2004" net="1">
          <![CDATA[EDG_1_synthesis]]>
          <graphics count="1">
            <graphic yoff="20.00" x="1360.00" y="1580.00" id="2005" net="1" show="1" grparent="2011" state="1" pen="0,0,0" brush="255,255,255"/>
          </graphics>
        </attribute>
        <attribute name="ID" id="2006" net="1">
          <![CDATA[43]]>
          <graphics count="1">
            <graphic xoff="25.00" yoff="20.00" x="1385.00" y="1580.00" id="2007" net="1" show="0" grparent="2011" state="1" pen="0,0,0" brush="255,255,255"/>
          </graphics>
        </attribute>
        <attribute name="Logic" id="2008" net="1">
          <![CDATA[0]]>
          <graphics count="0"/>
        </attribute>
        <attribute name="Comment" id="2009" net="1">
          <![CDATA[]]>
          <graphics count="1">
            <graphic xoff="40.00" x="1400.00" y="1560.00" id="2010" net="1" show="0" grparent="2011" state="1" pen="0,0,0" brush="255,255,255"/>
          </graphics>
        </attribute>
        <graphics count="1">
          <graphic x="1360.00" y="1560.00" id="2011" net="1" show="1" w="20.00" h="20.00" state="1" pen="0,0,0" brush="255,255,255"/>
        </graphics>
      </node>
      <node id="2012" net="1">
        <attribute name="Name" id="2013" net="1">
          <![CDATA[ECM_enhancing_and_increasing_synthesis_and_release_of_HB_EGF]]>
          <graphics count="1">
            <graphic yoff="20.00" x="1220.00" y="1640.00" id="2014" net="1" show="1" grparent="2020" state="1" pen="0,0,0" brush="255,255,255"/>
          </graphics>
        </attribute>
        <attribute name="ID" id="2015" net="1">
          <![CDATA[44]]>
          <graphics count="1">
            <graphic xoff="25.00" yoff="20.00" x="1245.00" y="1640.00" id="2016" net="1" show="0" grparent="2020" state="1" pen="0,0,0" brush="255,255,255"/>
          </graphics>
        </attribute>
        <attribute name="Logic" id="2017" net="1">
          <![CDATA[0]]>
          <graphics count="0"/>
        </attribute>
        <attribute name="Comment" id="2018" net="1">
          <![CDATA[]]>
          <graphics count="1">
            <graphic xoff="40.00" x="1260.00" y="1620.00" id="2019" net="1" show="0" grparent="2020" state="1" pen="0,0,0" brush="255,255,255"/>
          </graphics>
        </attribute>
        <graphics count="1">
          <graphic x="1220.00" y="1620.00" id="2020" net="1" show="1" w="20.00" h="20.00" state="1" pen="0,0,0" brush="255,255,255"/>
        </graphics>
      </node>
      <node id="2021" net="1">
        <attribute name="Name" id="2022" net="1">
          <![CDATA[binding_HB_EGF_with_EGFR]]>
          <graphics count="1">
            <graphic yoff="20.00" x="1160.00" y="1820.00" id="2023" net="1" show="1" grparent="2029" state="1" pen="0,0,0" brush="255,255,255"/>
          </graphics>
        </attribute>
        <attribute name="ID" id="2024" net="1">
          <![CDATA[45]]>
          <graphics count="1">
            <graphic xoff="25.00" yoff="20.00" x="1185.00" y="1820.00" id="2025" net="1" show="0" grparent="2029" state="1" pen="0,0,0" brush="255,255,255"/>
          </graphics>
        </attribute>
        <attribute name="Logic" id="2026" net="1">
          <![CDATA[0]]>
          <graphics count="0"/>
        </attribute>
        <attribute name="Comment" id="2027" net="1">
          <![CDATA[]]>
          <graphics count="1">
            <graphic xoff="40.00" x="1200.00" y="1800.00" id="2028" net="1" show="0" grparent="2029" state="1" pen="0,0,0" brush="255,255,255"/>
          </graphics>
        </attribute>
        <graphics count="1">
          <graphic x="1160.00" y="1800.00" id="2029" net="1" show="1" w="20.00" h="20.00" state="1" pen="0,0,0" brush="255,255,255"/>
        </graphics>
      </node>
      <node id="2030" net="1">
        <attribute name="Name" id="2031" net="1">
          <![CDATA[TGFbeta1_TGFbetaRII_binding]]>
          <graphics count="1">
            <graphic yoff="20.00" x="1220.00" y="1340.00" id="2032" net="1" show="1" grparent="2038" state="1" pen="0,0,0" brush="255,255,255"/>
          </graphics>
        </attribute>
        <attribute name="ID" id="2033" net="1">
          <![CDATA[46]]>
          <graphics count="1">
            <graphic xoff="25.00" yoff="20.00" x="1245.00" y="1340.00" id="2034" net="1" show="0" grparent="2038" state="1" pen="0,0,0" brush="255,255,255"/>
          </graphics>
        </attribute>
        <attribute name="Logic" id="2035" net="1">
          <![CDATA[0]]>
          <graphics count="0"/>
        </attribute>
        <attribute name="Comment" id="2036" net="1">
          <![CDATA[]]>
          <graphics count="1">
            <graphic xoff="40.00" x="1260.00" y="1320.00" id="2037" net="1" show="0" grparent="2038" state="1" pen="0,0,0" brush="255,255,255"/>
          </graphics>
        </attribute>
        <graphics count="1">
          <graphic x="1220.00" y="1320.00" id="2038" net="1" show="1" w="20.00" h="20.00" state="1" pen="0,0,0" brush="255,255,255"/>
        </graphics>
      </node>
      <node id="2039" net="1">
        <attribute name="Name" id="2040" net="1">
          <![CDATA[activin_like_kinase_5_ALK_5_activation]]>
          <graphics count="1">
            <graphic yoff="20.00" x="1320.00" y="1240.00" id="2041" net="1" show="1" grparent="2047" state="1" pen="0,0,0" brush="255,255,255"/>
          </graphics>
        </attribute>
        <attribute name="ID" id="2042" net="1">
          <![CDATA[47]]>
          <graphics count="1">
            <graphic xoff="25.00" yoff="20.00" x="1345.00" y="1240.00" id="2043" net="1" show="0" grparent="2047" state="1" pen="0,0,0" brush="255,255,255"/>
          </graphics>
        </attribute>
        <attribute name="Logic" id="2044" net="1">
          <![CDATA[0]]>
          <graphics count="0"/>
        </attribute>
        <attribute name="Comment" id="2045" net="1">
          <![CDATA[]]>
          <graphics count="1">
            <graphic xoff="40.00" x="1360.00" y="1220.00" id="2046" net="1" show="0" grparent="2047" state="1" pen="0,0,0" brush="255,255,255"/>
          </graphics>
        </attribute>
        <graphics count="1">
          <graphic x="1320.00" y="1220.00" id="2047" net="1" show="1" w="20.00" h="20.00" state="1" pen="0,0,0" brush="255,255,255"/>
        </graphics>
      </node>
      <node id="2048" net="1">
        <attribute name="Name" id="2049" net="1">
          <![CDATA[TGFbetaRII_synthesis]]>
          <graphics count="1">
            <graphic yoff="20.00" x="1000.00" y="1360.00" id="2050" net="1" show="1" grparent="2056" state="1" pen="0,0,0" brush="255,255,255"/>
          </graphics>
        </attribute>
        <attribute name="ID" id="2051" net="1">
          <![CDATA[48]]>
          <graphics count="1">
            <graphic xoff="25.00" yoff="20.00" x="1025.00" y="1360.00" id="2052" net="1" show="0" grparent="2056" state="1" pen="0,0,0" brush="255,255,255"/>
          </graphics>
        </attribute>
        <attribute name="Logic" id="2053" net="1">
          <![CDATA[0]]>
          <graphics count="0"/>
        </attribute>
        <attribute name="Comment" id="2054" net="1">
          <![CDATA[]]>
          <graphics count="1">
            <graphic xoff="40.00" x="1040.00" y="1340.00" id="2055" net="1" show="0" grparent="2056" state="1" pen="0,0,0" brush="255,255,255"/>
          </graphics>
        </attribute>
        <graphics count="1">
          <graphic x="1000.00" y="1340.00" id="2056" net="1" show="1" w="20.00" h="20.00" state="1" pen="0,0,0" brush="255,255,255"/>
        </graphics>
      </node>
      <node id="2057" net="1">
        <attribute name="Name" id="2058" net="1">
          <![CDATA[TGFbeta1_synthesis]]>
          <graphics count="1">
            <graphic yoff="20.00" x="1000.00" y="1260.00" id="2059" net="1" show="1" grparent="2065" state="1" pen="0,0,0" brush="255,255,255"/>
          </graphics>
        </attribute>
        <attribute name="ID" id="2060" net="1">
          <![CDATA[49]]>
          <graphics count="1">
            <graphic xoff="25.00" yoff="20.00" x="1025.00" y="1260.00" id="2061" net="1" show="0" grparent="2065" state="1" pen="0,0,0" brush="255,255,255"/>
          </graphics>
        </attribute>
        <attribute name="Logic" id="2062" net="1">
          <![CDATA[0]]>
          <graphics count="0"/>
        </attribute>
        <attribute name="Comment" id="2063" net="1">
          <![CDATA[]]>
          <graphics count="1">
            <graphic xoff="40.00" x="1040.00" y="1240.00" id="2064" net="1" show="0" grparent="2065" state="1" pen="0,0,0" brush="255,255,255"/>
          </graphics>
        </attribute>
        <graphics count="1">
          <graphic x="1000.00" y="1240.00" id="2065" net="1" show="1" w="20.00" h="20.00" state="1" pen="0,0,0" brush="255,255,255"/>
        </graphics>
      </node>
      <node id="2066" net="1">
        <attribute name="Name" id="2067" net="1">
          <![CDATA[complex_binding_to_HREs_hypoxia_responsive_elements]]>
          <graphics count="1">
            <graphic yoff="20.00" x="700.00" y="560.00" id="2068" net="1" show="1" grparent="2074" state="1" pen="0,0,0" brush="255,255,255"/>
          </graphics>
        </attribute>
        <attribute name="ID" id="2069" net="1">
          <![CDATA[50]]>
          <graphics count="1">
            <graphic xoff="25.00" yoff="20.00" x="725.00" y="560.00" id="2070" net="1" show="0" grparent="2074" state="1" pen="0,0,0" brush="255,255,255"/>
          </graphics>
        </attribute>
        <attribute name="Logic" id="2071" net="1">
          <![CDATA[0]]>
          <graphics count="0"/>
        </attribute>
        <attribute name="Comment" id="2072" net="1">
          <![CDATA[]]>
          <graphics count="1">
            <graphic xoff="40.00" x="740.00" y="540.00" id="2073" net="1" show="0" grparent="2074" state="1" pen="0,0,0" brush="255,255,255"/>
          </graphics>
        </attribute>
        <graphics count="1">
          <graphic x="700.00" y="540.00" id="2074" net="1" show="1" w="20.00" h="20.00" state="1" pen="0,0,0" brush="255,255,255"/>
        </graphics>
      </node>
      <node id="2075" net="1">
        <attribute name="Name" id="2076" net="1">
          <![CDATA[synthesis_factors_that_variously_stimulate_vessels_permability]]>
          <graphics count="1">
            <graphic yoff="20.00" x="580.00" y="920.00" id="2077" net="1" show="1" grparent="2083" state="1" pen="0,0,0" brush="255,255,255"/>
          </graphics>
        </attribute>
        <attribute name="ID" id="2078" net="1">
          <![CDATA[51]]>
          <graphics count="1">
            <graphic xoff="25.00" yoff="20.00" x="605.00" y="920.00" id="2079" net="1" show="0" grparent="2083" state="1" pen="0,0,0" brush="255,255,255"/>
          </graphics>
        </attribute>
        <attribute name="Logic" id="2080" net="1">
          <![CDATA[0]]>
          <graphics count="0"/>
        </attribute>
        <attribute name="Comment" id="2081" net="1">
          <![CDATA[]]>
          <graphics count="1">
            <graphic xoff="40.00" x="620.00" y="900.00" id="2082" net="1" show="0" grparent="2083" state="1" pen="0,0,0" brush="255,255,255"/>
          </graphics>
        </attribute>
        <graphics count="1">
          <graphic x="580.00" y="900.00" id="2083" net="1" show="1" w="20.00" h="20.00" state="1" pen="0,0,0" brush="255,255,255"/>
        </graphics>
      </node>
      <node id="2084" net="1">
        <attribute name="Name" id="2085" net="1">
          <![CDATA[synthesis_factors_that_variously_stimulate_proliferation_survival_bFGF]]>
          <graphics count="1">
            <graphic yoff="20.00" x="800.00" y="1020.00" id="2086" net="1" show="1" grparent="2092" state="1" pen="0,0,0" brush="255,255,255"/>
          </graphics>
        </attribute>
        <attribute name="ID" id="2087" net="1">
          <![CDATA[52]]>
          <graphics count="1">
            <graphic xoff="25.00" yoff="20.00" x="825.00" y="1020.00" id="2088" net="1" show="0" grparent="2092" state="1" pen="0,0,0" brush="255,255,255"/>
          </graphics>
        </attribute>
        <attribute name="Logic" id="2089" net="1">
          <![CDATA[0]]>
          <graphics count="0"/>
        </attribute>
        <attribute name="Comment" id="2090" net="1">
          <![CDATA[]]>
          <graphics count="1">
            <graphic xoff="40.00" x="840.00" y="1000.00" id="2091" net="1" show="0" grparent="2092" state="1" pen="0,0,0" brush="255,255,255"/>
          </graphics>
        </attribute>
        <graphics count="1">
          <graphic x="800.00" y="1000.00" id="2092" net="1" show="1" w="20.00" h="20.00" state="1" pen="0,0,0" brush="255,255,255"/>
        </graphics>
      </node>
      <node id="2093" net="1">
        <attribute name="Name" id="2094" net="1">
          <![CDATA[synthesis_factors_that_variously_stimulate_migration_MMPs]]>
          <graphics count="1">
            <graphic yoff="20.00" x="940.00" y="920.00" id="2095" net="1" show="1" grparent="2101" state="1" pen="0,0,0" brush="255,255,255"/>
          </graphics>
        </attribute>
        <attribute name="ID" id="2096" net="1">
          <![CDATA[53]]>
          <graphics count="1">
            <graphic xoff="25.00" yoff="20.00" x="965.00" y="920.00" id="2097" net="1" show="0" grparent="2101" state="1" pen="0,0,0" brush="255,255,255"/>
          </graphics>
        </attribute>
        <attribute name="Logic" id="2098" net="1">
          <![CDATA[0]]>
          <graphics count="0"/>
        </attribute>
        <attribute name="Comment" id="2099" net="1">
          <![CDATA[]]>
          <graphics count="1">
            <graphic xoff="40.00" x="980.00" y="900.00" id="2100" net="1" show="0" grparent="2101" state="1" pen="0,0,0" brush="255,255,255"/>
          </graphics>
        </attribute>
        <graphics count="1">
          <graphic x="940.00" y="900.00" id="2101" net="1" show="1" w="20.00" h="20.00" state="1" pen="0,0,0" brush="255,255,255"/>
        </graphics>
      </node>
      <node id="2102" net="1">
        <attribute name="Name" id="2103" net="1">
          <![CDATA[increase_in_intracellular_Ca]]>
          <graphics count="1">
            <graphic yoff="20.00" x="1320.00" y="740.00" id="2104" net="1" show="1" grparent="2110" state="1" pen="0,0,0" brush="255,255,255"/>
          </graphics>
        </attribute>
        <attribute name="ID" id="2105" net="1">
          <![CDATA[54]]>
          <graphics count="1">
            <graphic xoff="25.00" yoff="20.00" x="1345.00" y="740.00" id="2106" net="1" show="0" grparent="2110" state="1" pen="0,0,0" brush="255,255,255"/>
          </graphics>
        </attribute>
        <attribute name="Logic" id="2107" net="1">
          <![CDATA[0]]>
          <graphics count="0"/>
        </attribute>
        <attribute name="Comment" id="2108" net="1">
          <![CDATA[]]>
          <graphics count="1">
            <graphic xoff="40.00" x="1360.00" y="720.00" id="2109" net="1" show="0" grparent="2110" state="1" pen="0,0,0" brush="255,255,255"/>
          </graphics>
        </attribute>
        <graphics count="1">
          <graphic x="1320.00" y="720.00" id="2110" net="1" show="1" w="20.00" h="20.00" state="1" pen="0,0,0" brush="255,255,255"/>
        </graphics>
      </node>
      <node id="2111" net="1">
        <attribute name="Name" id="2112" net="1">
          <![CDATA[CaM_EPOR_binding]]>
          <graphics count="1">
            <graphic yoff="20.00" x="1200.00" y="900.00" id="2113" net="1" show="1" grparent="2119" state="1" pen="0,0,0" brush="255,255,255"/>
          </graphics>
        </attribute>
        <attribute name="ID" id="2114" net="1">
          <![CDATA[55]]>
          <graphics count="1">
            <graphic xoff="25.00" yoff="20.00" x="1225.00" y="900.00" id="2115" net="1" show="0" grparent="2119" state="1" pen="0,0,0" brush="255,255,255"/>
          </graphics>
        </attribute>
        <attribute name="Logic" id="2116" net="1">
          <![CDATA[0]]>
          <graphics count="0"/>
        </attribute>
        <attribute name="Comment" id="2117" net="1">
          <![CDATA[]]>
          <graphics count="1">
            <graphic xoff="40.00" x="1240.00" y="880.00" id="2118" net="1" show="0" grparent="2119" state="1" pen="0,0,0" brush="255,255,255"/>
          </graphics>
        </attribute>
        <graphics count="1">
          <graphic x="1200.00" y="880.00" id="2119" net="1" show="1" w="20.00" h="20.00" state="1" pen="0,0,0" brush="255,255,255"/>
        </graphics>
      </node>
      <node id="2120" net="1">
        <attribute name="Name" id="2121" net="1">
          <![CDATA[upregulation_of_EPOR_signalling_pathways]]>
          <graphics count="1">
            <graphic yoff="20.00" x="1320.00" y="980.00" id="2122" net="1" show="1" grparent="2128" state="1" pen="0,0,0" brush="255,255,255"/>
          </graphics>
        </attribute>
        <attribute name="ID" id="2123" net="1">
          <![CDATA[56]]>
          <graphics count="1">
            <graphic xoff="25.00" yoff="20.00" x="1345.00" y="980.00" id="2124" net="1" show="0" grparent="2128" state="1" pen="0,0,0" brush="255,255,255"/>
          </graphics>
        </attribute>
        <attribute name="Logic" id="2125" net="1">
          <![CDATA[0]]>
          <graphics count="0"/>
        </attribute>
        <attribute name="Comment" id="2126" net="1">
          <![CDATA[]]>
          <graphics count="1">
            <graphic xoff="40.00" x="1360.00" y="960.00" id="2127" net="1" show="0" grparent="2128" state="1" pen="0,0,0" brush="255,255,255"/>
          </graphics>
        </attribute>
        <graphics count="1">
          <graphic x="1320.00" y="960.00" id="2128" net="1" show="1" w="20.00" h="20.00" state="1" pen="0,0,0" brush="255,255,255"/>
        </graphics>
      </node>
      <node id="2129" net="1">
        <attribute name="Name" id="2130" net="1">
          <![CDATA[CaM_binds_Ca]]>
          <graphics count="1">
            <graphic yoff="20.00" x="1500.00" y="820.00" id="2131" net="1" show="1" grparent="2137" state="1" pen="0,0,0" brush="255,255,255"/>
          </graphics>
        </attribute>
        <attribute name="ID" id="2132" net="1">
          <![CDATA[57]]>
          <graphics count="1">
            <graphic xoff="25.00" yoff="20.00" x="1525.00" y="820.00" id="2133" net="1" show="0" grparent="2137" state="1" pen="0,0,0" brush="255,255,255"/>
          </graphics>
        </attribute>
        <attribute name="Logic" id="2134" net="1">
          <![CDATA[0]]>
          <graphics count="0"/>
        </attribute>
        <attribute name="Comment" id="2135" net="1">
          <![CDATA[]]>
          <graphics count="1">
            <graphic xoff="40.00" x="1540.00" y="800.00" id="2136" net="1" show="0" grparent="2137" state="1" pen="0,0,0" brush="255,255,255"/>
          </graphics>
        </attribute>
        <graphics count="1">
          <graphic x="1500.00" y="800.00" id="2137" net="1" show="1" w="20.00" h="20.00" state="1" pen="0,0,0" brush="255,255,255"/>
        </graphics>
      </node>
      <node id="2138" net="1">
        <attribute name="Name" id="2139" net="1">
          <![CDATA[CaM_synthesis]]>
          <graphics count="1">
            <graphic yoff="20.00" x="1760.00" y="820.00" id="2140" net="1" show="1" grparent="2146" state="1" pen="0,0,0" brush="255,255,255"/>
          </graphics>
        </attribute>
        <attribute name="ID" id="2141" net="1">
          <![CDATA[58]]>
          <graphics count="1">
            <graphic xoff="25.00" yoff="20.00" x="1785.00" y="820.00" id="2142" net="1" show="0" grparent="2146" state="1" pen="0,0,0" brush="255,255,255"/>
          </graphics>
        </attribute>
        <attribute name="Logic" id="2143" net="1">
          <![CDATA[0]]>
          <graphics count="0"/>
        </attribute>
        <attribute name="Comment" id="2144" net="1">
          <![CDATA[]]>
          <graphics count="1">
            <graphic xoff="40.00" x="1800.00" y="800.00" id="2145" net="1" show="0" grparent="2146" state="1" pen="0,0,0" brush="255,255,255"/>
          </graphics>
        </attribute>
        <graphics count="1">
          <graphic x="1760.00" y="800.00" id="2146" net="1" show="1" w="20.00" h="20.00" state="1" pen="0,0,0" brush="255,255,255"/>
        </graphics>
      </node>
      <node id="2147" net="1">
        <attribute name="Name" id="2148" net="1">
          <![CDATA[HIF_2_alpha_influence_on_EPO]]>
          <graphics count="1">
            <graphic yoff="20.00" x="1420.00" y="220.00" id="2149" net="1" show="1" grparent="2155" state="1" pen="0,0,0" brush="255,255,255"/>
          </graphics>
        </attribute>
        <attribute name="ID" id="2150" net="1">
          <![CDATA[59]]>
          <graphics count="1">
            <graphic xoff="25.00" yoff="20.00" x="1445.00" y="220.00" id="2151" net="1" show="0" grparent="2155" state="1" pen="0,0,0" brush="255,255,255"/>
          </graphics>
        </attribute>
        <attribute name="Logic" id="2152" net="1">
          <![CDATA[0]]>
          <graphics count="0"/>
        </attribute>
        <attribute name="Comment" id="2153" net="1">
          <![CDATA[]]>
          <graphics count="1">
            <graphic xoff="40.00" x="1460.00" y="200.00" id="2154" net="1" show="0" grparent="2155" state="1" pen="0,0,0" brush="255,255,255"/>
          </graphics>
        </attribute>
        <graphics count="1">
          <graphic x="1420.00" y="200.00" id="2155" net="1" show="1" w="20.00" h="20.00" state="1" pen="0,0,0" brush="255,255,255"/>
        </graphics>
      </node>
      <node id="2156" net="1">
        <attribute name="Name" id="2157" net="1">
          <![CDATA[Sirtuin_1_influence_on_HIF_2_alpha]]>
          <graphics count="1">
            <graphic yoff="20.00" x="1540.00" y="140.00" id="2158" net="1" show="1" grparent="2164" state="1" pen="0,0,0" brush="255,255,255"/>
          </graphics>
        </attribute>
        <attribute name="ID" id="2159" net="1">
          <![CDATA[60]]>
          <graphics count="1">
            <graphic xoff="25.00" yoff="20.00" x="1565.00" y="140.00" id="2160" net="1" show="0" grparent="2164" state="1" pen="0,0,0" brush="255,255,255"/>
          </graphics>
        </attribute>
        <attribute name="Logic" id="2161" net="1">
          <![CDATA[0]]>
          <graphics count="0"/>
        </attribute>
        <attribute name="Comment" id="2162" net="1">
          <![CDATA[]]>
          <graphics count="1">
            <graphic xoff="40.00" x="1580.00" y="120.00" id="2163" net="1" show="0" grparent="2164" state="1" pen="0,0,0" brush="255,255,255"/>
          </graphics>
        </attribute>
        <graphics count="1">
          <graphic x="1540.00" y="120.00" id="2164" net="1" show="1" w="20.00" h="20.00" state="1" pen="0,0,0" brush="255,255,255"/>
        </graphics>
      </node>
      <node id="2165" net="1">
        <attribute name="Name" id="2166" net="1">
          <![CDATA[Sirtuin_1_synthesis]]>
          <graphics count="1">
            <graphic yoff="20.00" x="1740.00" y="40.00" id="2167" net="1" show="1" grparent="2173" state="1" pen="0,0,0" brush="255,255,255"/>
          </graphics>
        </attribute>
        <attribute name="ID" id="2168" net="1">
          <![CDATA[61]]>
          <graphics count="1">
            <graphic xoff="25.00" yoff="20.00" x="1765.00" y="40.00" id="2169" net="1" show="0" grparent="2173" state="1" pen="0,0,0" brush="255,255,255"/>
          </graphics>
        </attribute>
        <attribute name="Logic" id="2170" net="1">
          <![CDATA[0]]>
          <graphics count="0"/>
        </attribute>
        <attribute name="Comment" id="2171" net="1">
          <![CDATA[]]>
          <graphics count="1">
            <graphic xoff="40.00" x="1780.00" y="20.00" id="2172" net="1" show="0" grparent="2173" state="1" pen="0,0,0" brush="255,255,255"/>
          </graphics>
        </attribute>
        <graphics count="1">
          <graphic x="1740.00" y="20.00" id="2173" net="1" show="1" w="20.00" h="20.00" state="1" pen="0,0,0" brush="255,255,255"/>
        </graphics>
      </node>
      <node id="2174" net="1">
        <attribute name="Name" id="2175" net="1">
          <![CDATA[Fe_2_increasing]]>
          <graphics count="1">
            <graphic yoff="20.00" x="240.00" y="220.00" id="2176" net="1" show="1" grparent="2182" state="1" pen="0,0,0" brush="255,255,255"/>
          </graphics>
        </attribute>
        <attribute name="ID" id="2177" net="1">
          <![CDATA[62]]>
          <graphics count="1">
            <graphic xoff="25.00" yoff="20.00" x="265.00" y="220.00" id="2178" net="1" show="0" grparent="2182" state="1" pen="0,0,0" brush="255,255,255"/>
          </graphics>
        </attribute>
        <attribute name="Logic" id="2179" net="1">
          <![CDATA[0]]>
          <graphics count="0"/>
        </attribute>
        <attribute name="Comment" id="2180" net="1">
          <![CDATA[]]>
          <graphics count="1">
            <graphic xoff="40.00" x="280.00" y="200.00" id="2181" net="1" show="0" grparent="2182" state="1" pen="0,0,0" brush="255,255,255"/>
          </graphics>
        </attribute>
        <graphics count="1">
          <graphic x="240.00" y="200.00" id="2182" net="1" show="1" w="20.00" h="20.00" state="1" pen="0,0,0" brush="255,255,255"/>
        </graphics>
      </node>
      <node id="2183" net="1">
        <attribute name="Name" id="2184" net="1">
          <![CDATA[HIF_1_alpha_asparagine_hydroxylases_activation]]>
          <graphics count="1">
            <graphic yoff="20.00" x="340.00" y="180.00" id="2185" net="1" show="1" grparent="2191" state="1" pen="0,0,0" brush="255,255,255"/>
          </graphics>
        </attribute>
        <attribute name="ID" id="2186" net="1">
          <![CDATA[63]]>
          <graphics count="1">
            <graphic xoff="25.00" yoff="20.00" x="365.00" y="180.00" id="2187" net="1" show="0" grparent="2191" state="1" pen="0,0,0" brush="255,255,255"/>
          </graphics>
        </attribute>
        <attribute name="Logic" id="2188" net="1">
          <![CDATA[0]]>
          <graphics count="0"/>
        </attribute>
        <attribute name="Comment" id="2189" net="1">
          <![CDATA[]]>
          <graphics count="1">
            <graphic xoff="40.00" x="380.00" y="160.00" id="2190" net="1" show="0" grparent="2191" state="1" pen="0,0,0" brush="255,255,255"/>
          </graphics>
        </attribute>
        <graphics count="1">
          <graphic x="340.00" y="160.00" id="2191" net="1" show="1" w="20.00" h="20.00" state="1" pen="0,0,0" brush="255,255,255"/>
        </graphics>
      </node>
      <node id="2192" net="1">
        <attribute name="Name" id="2193" net="1">
          <![CDATA[HIF_1_alpha_proline_hydroxylases_ativation]]>
          <graphics count="1">
            <graphic yoff="20.00" x="140.00" y="160.00" id="2194" net="1" show="1" grparent="2200" state="1" pen="0,0,0" brush="255,255,255"/>
          </graphics>
        </attribute>
        <attribute name="ID" id="2195" net="1">
          <![CDATA[64]]>
          <graphics count="1">
            <graphic xoff="25.00" yoff="20.00" x="165.00" y="160.00" id="2196" net="1" show="0" grparent="2200" state="1" pen="0,0,0" brush="255,255,255"/>
          </graphics>
        </attribute>
        <attribute name="Logic" id="2197" net="1">
          <![CDATA[0]]>
          <graphics count="0"/>
        </attribute>
        <attribute name="Comment" id="2198" net="1">
          <![CDATA[]]>
          <graphics count="1">
            <graphic xoff="40.00" x="180.00" y="140.00" id="2199" net="1" show="0" grparent="2200" state="1" pen="0,0,0" brush="255,255,255"/>
          </graphics>
        </attribute>
        <graphics count="1">
          <graphic x="140.00" y="140.00" id="2200" net="1" show="1" w="20.00" h="20.00" state="1" pen="0,0,0" brush="255,255,255"/>
        </graphics>
      </node>
      <node id="2201" net="1">
        <attribute name="Name" id="2202" net="1">
          <![CDATA[oxygenation]]>
          <graphics count="1">
            <graphic yoff="20.00" x="500.00" y="220.00" id="2203" net="1" show="1" grparent="2209" state="1" pen="0,0,0" brush="255,255,255"/>
          </graphics>
        </attribute>
        <attribute name="ID" id="2204" net="1">
          <![CDATA[65]]>
          <graphics count="1">
            <graphic xoff="25.00" yoff="20.00" x="525.00" y="220.00" id="2205" net="1" show="0" grparent="2209" state="1" pen="0,0,0" brush="255,255,255"/>
          </graphics>
        </attribute>
        <attribute name="Logic" id="2206" net="1">
          <![CDATA[0]]>
          <graphics count="0"/>
        </attribute>
        <attribute name="Comment" id="2207" net="1">
          <![CDATA[]]>
          <graphics count="1">
            <graphic xoff="40.00" x="540.00" y="200.00" id="2208" net="1" show="0" grparent="2209" state="1" pen="0,0,0" brush="255,255,255"/>
          </graphics>
        </attribute>
        <graphics count="1">
          <graphic x="500.00" y="200.00" id="2209" net="1" show="1" w="20.00" h="20.00" state="1" pen="0,0,0" brush="255,255,255"/>
        </graphics>
      </node>
      <node id="2210" net="1">
        <attribute name="Name" id="2211" net="1">
          <![CDATA[activation_of_proteasome_degradation]]>
          <graphics count="1">
            <graphic yoff="20.00" x="240.00" y="680.00" id="2212" net="1" show="1" grparent="2218" state="1" pen="0,0,0" brush="255,255,255"/>
          </graphics>
        </attribute>
        <attribute name="ID" id="2213" net="1">
          <![CDATA[66]]>
          <graphics count="1">
            <graphic xoff="25.00" yoff="20.00" x="265.00" y="680.00" id="2214" net="1" show="0" grparent="2218" state="1" pen="0,0,0" brush="255,255,255"/>
          </graphics>
        </attribute>
        <attribute name="Logic" id="2215" net="1">
          <![CDATA[0]]>
          <graphics count="0"/>
        </attribute>
        <attribute name="Comment" id="2216" net="1">
          <![CDATA[]]>
          <graphics count="1">
            <graphic xoff="40.00" x="280.00" y="660.00" id="2217" net="1" show="0" grparent="2218" state="1" pen="0,0,0" brush="255,255,255"/>
          </graphics>
        </attribute>
        <graphics count="1">
          <graphic x="240.00" y="660.00" id="2218" net="1" show="1" w="20.00" h="20.00" state="1" pen="0,0,0" brush="255,255,255"/>
        </graphics>
      </node>
      <node id="2219" net="1">
        <attribute name="Name" id="2220" net="1">
          <![CDATA[ubiquitin_synthesis]]>
          <graphics count="1">
            <graphic yoff="20.00" x="460.00" y="720.00" id="2221" net="1" show="1" grparent="2227" state="1" pen="0,0,0" brush="255,255,255"/>
          </graphics>
        </attribute>
        <attribute name="ID" id="2222" net="1">
          <![CDATA[67]]>
          <graphics count="1">
            <graphic xoff="25.00" yoff="20.00" x="485.00" y="720.00" id="2223" net="1" show="0" grparent="2227" state="1" pen="0,0,0" brush="255,255,255"/>
          </graphics>
        </attribute>
        <attribute name="Logic" id="2224" net="1">
          <![CDATA[0]]>
          <graphics count="0"/>
        </attribute>
        <attribute name="Comment" id="2225" net="1">
          <![CDATA[]]>
          <graphics count="1">
            <graphic xoff="40.00" x="500.00" y="700.00" id="2226" net="1" show="0" grparent="2227" state="1" pen="0,0,0" brush="255,255,255"/>
          </graphics>
        </attribute>
        <graphics count="1">
          <graphic x="460.00" y="700.00" id="2227" net="1" show="1" w="20.00" h="20.00" state="1" pen="0,0,0" brush="255,255,255"/>
        </graphics>
      </node>
      <node id="2228" net="1">
        <attribute name="Name" id="2229" net="1">
          <![CDATA[BTM_synthesis]]>
          <graphics count="1">
            <graphic yoff="20.00" x="1100.00" y="500.00" id="2230" net="1" show="1" grparent="2236" state="1" pen="0,0,0" brush="255,255,255"/>
          </graphics>
        </attribute>
        <attribute name="ID" id="2231" net="1">
          <![CDATA[68]]>
          <graphics count="1">
            <graphic xoff="25.00" yoff="20.00" x="1125.00" y="500.00" id="2232" net="1" show="0" grparent="2236" state="1" pen="0,0,0" brush="255,255,255"/>
          </graphics>
        </attribute>
        <attribute name="Logic" id="2233" net="1">
          <![CDATA[0]]>
          <graphics count="0"/>
        </attribute>
        <attribute name="Comment" id="2234" net="1">
          <![CDATA[]]>
          <graphics count="1">
            <graphic xoff="40.00" x="1140.00" y="480.00" id="2235" net="1" show="0" grparent="2236" state="1" pen="0,0,0" brush="255,255,255"/>
          </graphics>
        </attribute>
        <graphics count="1">
          <graphic x="1100.00" y="480.00" id="2236" net="1" show="1" w="20.00" h="20.00" state="1" pen="0,0,0" brush="255,255,255"/>
        </graphics>
      </node>
      <node id="2237" net="1">
        <attribute name="Name" id="2238" net="1">
          <![CDATA[S_nitrosylation]]>
          <graphics count="1">
            <graphic yoff="20.00" x="960.00" y="420.00" id="2239" net="1" show="1" grparent="2245" state="1" pen="0,0,0" brush="255,255,255"/>
          </graphics>
        </attribute>
        <attribute name="ID" id="2240" net="1">
          <![CDATA[69]]>
          <graphics count="1">
            <graphic xoff="25.00" yoff="20.00" x="985.00" y="420.00" id="2241" net="1" show="0" grparent="2245" state="1" pen="0,0,0" brush="255,255,255"/>
          </graphics>
        </attribute>
        <attribute name="Logic" id="2242" net="1">
          <![CDATA[0]]>
          <graphics count="0"/>
        </attribute>
        <attribute name="Comment" id="2243" net="1">
          <![CDATA[]]>
          <graphics count="1">
            <graphic xoff="40.00" x="1000.00" y="400.00" id="2244" net="1" show="0" grparent="2245" state="1" pen="0,0,0" brush="255,255,255"/>
          </graphics>
        </attribute>
        <graphics count="1">
          <graphic x="960.00" y="400.00" id="2245" net="1" show="1" w="20.00" h="20.00" state="1" pen="0,0,0" brush="255,255,255"/>
        </graphics>
      </node>
      <node id="2246" net="1">
        <attribute name="Name" id="2247" net="1">
          <![CDATA[increasing_activity]]>
          <graphics count="1">
            <graphic yoff="20.00" x="40.00" y="220.00" id="2248" net="1" show="1" grparent="2254" state="1" pen="0,0,0" brush="255,255,255"/>
          </graphics>
        </attribute>
        <attribute name="ID" id="2249" net="1">
          <![CDATA[70]]>
          <graphics count="1">
            <graphic xoff="25.00" yoff="20.00" x="65.00" y="220.00" id="2250" net="1" show="0" grparent="2254" state="1" pen="0,0,0" brush="255,255,255"/>
          </graphics>
        </attribute>
        <attribute name="Logic" id="2251" net="1">
          <![CDATA[0]]>
          <graphics count="0"/>
        </attribute>
        <attribute name="Comment" id="2252" net="1">
          <![CDATA[]]>
          <graphics count="1">
            <graphic xoff="40.00" x="80.00" y="200.00" id="2253" net="1" show="0" grparent="2254" state="1" pen="0,0,0" brush="255,255,255"/>
          </graphics>
        </attribute>
        <graphics count="1">
          <graphic x="40.00" y="200.00" id="2254" net="1" show="1" w="20.00" h="20.00" state="1" pen="0,0,0" brush="255,255,255"/>
        </graphics>
      </node>
      <node id="2255" net="1">
        <attribute name="Name" id="2256" net="1">
          <![CDATA[processess_increasing_NO]]>
          <graphics count="1">
            <graphic yoff="20.00" x="960.00" y="300.00" id="2257" net="1" show="1" grparent="2263" state="1" pen="0,0,0" brush="255,255,255"/>
          </graphics>
        </attribute>
        <attribute name="ID" id="2258" net="1">
          <![CDATA[71]]>
          <graphics count="1">
            <graphic xoff="25.00" yoff="20.00" x="985.00" y="300.00" id="2259" net="1" show="0" grparent="2263" state="1" pen="0,0,0" brush="255,255,255"/>
          </graphics>
        </attribute>
        <attribute name="Logic" id="2260" net="1">
          <![CDATA[0]]>
          <graphics count="0"/>
        </attribute>
        <attribute name="Comment" id="2261" net="1">
          <![CDATA[]]>
          <graphics count="1">
            <graphic xoff="40.00" x="1000.00" y="280.00" id="2262" net="1" show="0" grparent="2263" state="1" pen="0,0,0" brush="255,255,255"/>
          </graphics>
        </attribute>
        <graphics count="1">
          <graphic x="960.00" y="280.00" id="2263" net="1" show="1" w="20.00" h="20.00" state="1" pen="0,0,0" brush="255,255,255"/>
        </graphics>
      </node>
      <node id="2264" net="1">
        <attribute name="Name" id="2265" net="1">
          <![CDATA[EPOR_synthesis_induced_by_hypoxia]]>
          <graphics count="1">
            <graphic yoff="20.00" x="1320.00" y="560.00" id="2266" net="1" show="1" grparent="2272" state="1" pen="0,0,0" brush="255,255,255"/>
          </graphics>
        </attribute>
        <attribute name="ID" id="2267" net="1">
          <![CDATA[72]]>
          <graphics count="1">
            <graphic xoff="25.00" yoff="20.00" x="1345.00" y="560.00" id="2268" net="1" show="0" grparent="2272" state="1" pen="0,0,0" brush="255,255,255"/>
          </graphics>
        </attribute>
        <attribute name="Logic" id="2269" net="1">
          <![CDATA[0]]>
          <graphics count="0"/>
        </attribute>
        <attribute name="Comment" id="2270" net="1">
          <![CDATA[]]>
          <graphics count="1">
            <graphic xoff="40.00" x="1360.00" y="540.00" id="2271" net="1" show="0" grparent="2272" state="1" pen="0,0,0" brush="255,255,255"/>
          </graphics>
        </attribute>
        <graphics count="1">
          <graphic x="1320.00" y="540.00" id="2272" net="1" show="1" w="20.00" h="20.00" state="1" pen="0,0,0" brush="255,255,255"/>
        </graphics>
      </node>
      <node id="2273" net="1">
        <attribute name="Name" id="2274" net="1">
          <![CDATA[normal_state]]>
          <graphics count="1">
            <graphic yoff="20.00" x="20.00" y="80.00" id="2275" net="1" show="1" grparent="2281" state="1" pen="0,0,0" brush="255,255,255"/>
          </graphics>
        </attribute>
        <attribute name="ID" id="2276" net="1">
          <![CDATA[73]]>
          <graphics count="1">
            <graphic xoff="25.00" yoff="20.00" x="45.00" y="80.00" id="2277" net="1" show="0" grparent="2281" state="1" pen="0,0,0" brush="255,255,255"/>
          </graphics>
        </attribute>
        <attribute name="Logic" id="2278" net="1">
          <![CDATA[0]]>
          <graphics count="0"/>
        </attribute>
        <attribute name="Comment" id="2279" net="1">
          <![CDATA[]]>
          <graphics count="1">
            <graphic xoff="40.00" x="60.00" y="60.00" id="2280" net="1" show="0" grparent="2281" state="1" pen="0,0,0" brush="255,255,255"/>
          </graphics>
        </attribute>
        <graphics count="1">
          <graphic x="20.00" y="60.00" id="2281" net="1" show="1" w="20.00" h="20.00" state="1" pen="0,0,0" brush="255,255,255"/>
        </graphics>
      </node>
    </nodeclass>
    <nodeclass count="0" name="Coarse Place"/>
    <nodeclass count="0" name="Coarse Transition"/>
  </nodeclasses>
  <edgeclasses count="1">
    <edgeclass count="167" name="Edge">
      <edge source="226" target="1616" id="2282" net="1">
        <attribute name="Multiplicity" id="2283" net="1">
          <![CDATA[1]]>
          <graphics count="1">
            <graphic xoff="20.00" x="720.00" y="420.00" id="2284" net="1" show="1" grparent="2287" state="1" pen="0,0,0" brush="255,255,255"/>
          </graphics>
        </attribute>
        <attribute name="Comment" id="2285" net="1">
          <![CDATA[]]>
          <graphics count="1">
            <graphic xoff="40.00" x="740.00" y="420.00" id="2286" net="1" show="1" grparent="2287" state="1" pen="0,0,0" brush="255,255,255"/>
          </graphics>
        </attribute>
        <graphics count="1">
          <graphic id="2287" net="1" source="236" target="1624" state="1" show="1" pen="0,0,0" brush="0,0,0" edge_designtype="3">
            <points count="2">
              <point x="700.00" y="410.00"/>
              <point x="700.00" y="430.00"/>
            </points>
          </graphic>
        </graphics>
      </edge>
      <edge source="237" target="1625" id="2287" net="1">
        <attribute name="Multiplicity" id="2288" net="1">
          <![CDATA[1]]>
          <graphics count="1">
            <graphic xoff="20.00" yoff="-9.99" x="1050.00" y="540.00" id="2289" net="1" show="1" grparent="2287" state="1" pen="0,0,0" brush="255,255,255"/>
          </graphics>
        </attribute>
        <attribute name="Comment" id="2290" net="1">
          <![CDATA[]]>
          <graphics count="1">
            <graphic xoff="40.00" yoff="-9.99" x="1070.00" y="540.00" id="2291" net="1" show="1" grparent="2287" state="1" pen="0,0,0" brush="255,255,255"/>
          </graphics>
        </attribute>
        <graphics count="1">
          <graphic id="2287" net="1" source="247" target="1633" state="1" show="1" pen="0,0,0" brush="0,0,0" edge_designtype="3">
            <points count="2">
              <point x="969.90" y="541.41"/>
              <point x="1090.00" y="558.57"/>
            </points>
          </graphic>
        </graphics>
      </edge>
      <edge source="237" target="2264" id="2292" net="1">
        <attribute name="Multiplicity" id="2293" net="1">
          <![CDATA[1]]>
          <graphics count="1">
            <graphic xoff="20.03" yoff="20.00" x="1160.00" y="560.00" id="2294" net="1" show="1" grparent="2287" state="1" pen="0,0,0" brush="255,255,255"/>
          </graphics>
        </attribute>
        <attribute name="Comment" id="2295" net="1">
          <![CDATA[]]>
          <graphics count="1">
            <graphic xoff="40.03" yoff="20.00" x="1180.00" y="560.00" id="2296" net="1" show="1" grparent="2287" state="1" pen="0,0,0" brush="255,255,255"/>
          </graphics>
        </attribute>
        <graphics count="1">
          <graphic id="2287" net="1" source="247" target="2272" state="1" show="1" pen="0,0,0" brush="0,0,0" edge_designtype="3">
            <points count="2">
              <point x="970.00" y="540.00"/>
              <point x="1310.00" y="540.00"/>
            </points>
          </graphic>
        </graphics>
      </edge>
      <edge source="248" target="1634" id="2297" net="1">
        <attribute name="Multiplicity" id="2298" net="1">
          <![CDATA[1]]>
          <graphics count="1">
            <graphic xoff="18.54" yoff="1.46" x="850.00" y="690.00" id="2299" net="1" show="1" grparent="2287" state="1" pen="0,0,0" brush="255,255,255"/>
          </graphics>
        </attribute>
        <attribute name="Comment" id="2300" net="1">
          <![CDATA[]]>
          <graphics count="1">
            <graphic xoff="38.54" yoff="1.46" x="870.00" y="690.00" id="2301" net="1" show="1" grparent="2287" state="1" pen="0,0,0" brush="255,255,255"/>
          </graphics>
        </attribute>
        <graphics count="1">
          <graphic id="2287" net="1" source="258" target="1642" state="1" show="1" pen="0,0,0" brush="0,0,0" edge_designtype="3">
            <points count="2">
              <point x="852.93" y="667.07"/>
              <point x="810.00" y="710.00"/>
            </points>
          </graphic>
        </graphics>
      </edge>
      <edge source="259" target="1670" id="2302" net="1">
        <attribute name="Multiplicity" id="2303" net="1">
          <![CDATA[1]]>
          <graphics count="1">
            <graphic xoff="20.71" yoff="0.43" x="1170.00" y="690.00" id="2304" net="1" show="1" grparent="2287" state="1" pen="0,0,0" brush="255,255,255"/>
          </graphics>
        </attribute>
        <attribute name="Comment" id="2305" net="1">
          <![CDATA[]]>
          <graphics count="1">
            <graphic xoff="40.71" yoff="0.43" x="1190.00" y="690.00" id="2306" net="1" show="1" grparent="2287" state="1" pen="0,0,0" brush="255,255,255"/>
          </graphics>
        </attribute>
        <graphics count="1">
          <graphic id="2287" net="1" source="269" target="1678" state="1" show="1" pen="0,0,0" brush="0,0,0" edge_designtype="3">
            <points count="2">
              <point x="1108.57" y="665.14"/>
              <point x="1190.00" y="714.00"/>
            </points>
          </graphic>
        </graphics>
      </edge>
      <edge source="259" target="2102" id="2307" net="1">
        <attribute name="Multiplicity" id="2308" net="1">
          <![CDATA[1]]>
          <graphics count="1">
            <graphic xoff="20.18" yoff="0.05" x="1230.00" y="690.00" id="2309" net="1" show="1" grparent="2287" state="1" pen="0,0,0" brush="255,255,255"/>
          </graphics>
        </attribute>
        <attribute name="Comment" id="2310" net="1">
          <![CDATA[]]>
          <graphics count="1">
            <graphic xoff="40.18" yoff="0.05" x="1250.00" y="690.00" id="2311" net="1" show="1" grparent="2287" state="1" pen="0,0,0" brush="255,255,255"/>
          </graphics>
        </attribute>
        <graphics count="1">
          <graphic id="2287" net="1" source="269" target="2110" state="1" show="1" pen="0,0,0" brush="0,0,0" edge_designtype="3">
            <points count="2">
              <point x="1109.65" y="662.63"/>
              <point x="1310.00" y="717.27"/>
            </points>
          </graphic>
        </graphics>
      </edge>
      <edge source="259" target="1949" id="2312" net="1">
        <attribute name="Multiplicity" id="2313" net="1">
          <![CDATA[1]]>
          <graphics count="1">
            <graphic xoff="20.00" x="580.00" y="1620.00" id="2314" net="1" show="1" grparent="2287" state="1" pen="0,0,0" brush="255,255,255"/>
          </graphics>
        </attribute>
        <attribute name="Comment" id="2315" net="1">
          <![CDATA[]]>
          <graphics count="1">
            <graphic xoff="40.00" x="600.00" y="1620.00" id="2316" net="1" show="1" grparent="2287" state="1" pen="0,0,0" brush="255,255,255"/>
          </graphics>
        </attribute>
        <graphics count="1">
          <graphic id="2287" net="1" source="305" target="1957" state="1" show="1" pen="0,0,0" brush="0,0,0" edge_designtype="3">
            <points count="2">
              <point x="560.00" y="1610.00"/>
              <point x="560.00" y="1630.00"/>
            </points>
          </graphic>
        </graphics>
      </edge>
      <edge source="259" target="1895" id="2317" net="1">
        <attribute name="Multiplicity" id="2318" net="1">
          <![CDATA[1]]>
          <graphics count="1">
            <graphic xoff="20.36" yoff="-0.14" x="290.00" y="920.00" id="2319" net="1" show="1" grparent="2287" state="1" pen="0,0,0" brush="255,255,255"/>
          </graphics>
        </attribute>
        <attribute name="Comment" id="2320" net="1">
          <![CDATA[]]>
          <graphics count="1">
            <graphic xoff="40.36" yoff="-0.14" x="310.00" y="920.00" id="2321" net="1" show="1" grparent="2287" state="1" pen="0,0,0" brush="255,255,255"/>
          </graphics>
        </attribute>
        <graphics count="1">
          <graphic id="2287" net="1" source="316" target="1903" state="1" show="1" pen="0,0,0" brush="0,0,0" edge_designtype="3">
            <points count="2">
              <point x="229.28" y="936.29"/>
              <point x="310.00" y="904.00"/>
            </points>
          </graphic>
        </graphics>
      </edge>
      <edge source="259" target="1886" id="2322" net="1">
        <attribute name="Multiplicity" id="2323" net="1">
          <![CDATA[1]]>
          <graphics count="1">
            <graphic xoff="19.74" yoff="0.09" x="430.00" y="990.00" id="2324" net="1" show="1" grparent="2287" state="1" pen="0,0,0" brush="255,255,255"/>
          </graphics>
        </attribute>
        <attribute name="Comment" id="2325" net="1">
          <![CDATA[]]>
          <graphics count="1">
            <graphic xoff="39.74" yoff="0.09" x="450.00" y="990.00" id="2326" net="1" show="1" grparent="2287" state="1" pen="0,0,0" brush="255,255,255"/>
          </graphics>
        </attribute>
        <graphics count="1">
          <graphic id="2287" net="1" source="349" target="1894" state="1" show="1" pen="0,0,0" brush="0,0,0" edge_designtype="3">
            <points count="2">
              <point x="490.51" y="963.16"/>
              <point x="330.00" y="1016.67"/>
            </points>
          </graphic>
        </graphics>
      </edge>
      <edge source="259" target="2264" id="2327" net="1">
        <attribute name="Multiplicity" id="2328" net="1">
          <![CDATA[1]]>
          <graphics count="1">
            <graphic xoff="19.74" yoff="19.44" x="1400.00" y="600.00" id="2329" net="1" show="1" grparent="2287" state="1" pen="0,0,0" brush="255,255,255"/>
          </graphics>
        </attribute>
        <attribute name="Comment" id="2330" net="1">
          <![CDATA[]]>
          <graphics count="1">
            <graphic xoff="39.74" yoff="19.44" x="1420.00" y="600.00" id="2331" net="1" show="1" grparent="2287" state="1" pen="0,0,0" brush="255,255,255"/>
          </graphics>
        </attribute>
        <graphics count="1">
          <graphic id="2287" net="1" source="360" target="2272" state="1" show="1" pen="0,0,0" brush="0,0,0" edge_designtype="3">
            <points count="2">
              <point x="1431.68" y="614.45"/>
              <point x="1330.00" y="546.67"/>
            </points>
          </graphic>
        </graphics>
      </edge>
      <edge source="259" target="1760" id="2332" net="1">
        <attribute name="Multiplicity" id="2333" net="1">
          <![CDATA[1]]>
          <graphics count="1">
            <graphic xoff="20.00" x="520.00" y="40.00" id="2334" net="1" show="1" grparent="2287" state="1" pen="0,0,0" brush="255,255,255"/>
          </graphics>
        </attribute>
        <attribute name="Comment" id="2335" net="1">
          <![CDATA[]]>
          <graphics count="1">
            <graphic xoff="40.00" x="540.00" y="40.00" id="2336" net="1" show="1" grparent="2287" state="1" pen="0,0,0" brush="255,255,255"/>
          </graphics>
        </attribute>
        <graphics count="1">
          <graphic id="2287" net="1" source="371" target="1768" state="1" show="1" pen="0,0,0" brush="0,0,0" edge_designtype="3">
            <points count="2">
              <point x="500.00" y="30.00"/>
              <point x="500.00" y="50.00"/>
            </points>
          </graphic>
        </graphics>
      </edge>
      <edge source="384" target="1634" id="2337" net="1">
        <attribute name="Multiplicity" id="2338" net="1">
          <![CDATA[1]]>
          <graphics count="1">
            <graphic xoff="21.46" yoff="-9.44" x="790.00" y="690.00" id="2339" net="1" show="1" grparent="2287" state="1" pen="0,0,0" brush="255,255,255"/>
          </graphics>
        </attribute>
        <attribute name="Comment" id="2340" net="1">
          <![CDATA[]]>
          <graphics count="1">
            <graphic xoff="41.46" yoff="-9.44" x="810.00" y="690.00" id="2341" net="1" show="1" grparent="2287" state="1" pen="0,0,0" brush="255,255,255"/>
          </graphics>
        </attribute>
        <graphics count="1">
          <graphic id="2287" net="1" source="394" target="1642" state="1" show="1" pen="0,0,0" brush="0,0,0" edge_designtype="3">
            <points count="2">
              <point x="748.32" y="685.55"/>
              <point x="790.00" y="713.33"/>
            </points>
          </graphic>
        </graphics>
      </edge>
      <edge source="395" target="1652" id="2342" net="1">
        <attribute name="Multiplicity" id="2343" net="1">
          <![CDATA[1]]>
          <graphics count="1">
            <graphic xoff="20.00" x="820.00" y="820.00" id="2344" net="1" show="1" grparent="2287" state="1" pen="0,0,0" brush="255,255,255"/>
          </graphics>
        </attribute>
        <attribute name="Comment" id="2345" net="1">
          <![CDATA[]]>
          <graphics count="1">
            <graphic xoff="40.00" x="840.00" y="820.00" id="2346" net="1" show="1" grparent="2287" state="1" pen="0,0,0" brush="255,255,255"/>
          </graphics>
        </attribute>
        <graphics count="1">
          <graphic id="2287" net="1" source="405" target="1660" state="1" show="1" pen="0,0,0" brush="0,0,0" edge_designtype="3">
            <points count="2">
              <point x="800.00" y="790.00"/>
              <point x="800.00" y="850.00"/>
            </points>
          </graphic>
        </graphics>
      </edge>
      <edge source="406" target="1661" id="2347" net="1">
        <attribute name="Multiplicity" id="2348" net="1">
          <![CDATA[1]]>
          <graphics count="1">
            <graphic xoff="20.00" x="1540.00" y="690.00" id="2349" net="1" show="1" grparent="2287" state="1" pen="0,0,0" brush="255,255,255"/>
          </graphics>
        </attribute>
        <attribute name="Comment" id="2350" net="1">
          <![CDATA[]]>
          <graphics count="1">
            <graphic xoff="40.00" x="1560.00" y="690.00" id="2351" net="1" show="1" grparent="2287" state="1" pen="0,0,0" brush="255,255,255"/>
          </graphics>
        </attribute>
        <graphics count="1">
          <graphic id="2287" net="1" source="416" target="1669" state="1" show="1" pen="0,0,0" brush="0,0,0" edge_designtype="3">
            <points count="2">
              <point x="1520.00" y="670.00"/>
              <point x="1520.00" y="710.00"/>
            </points>
          </graphic>
        </graphics>
      </edge>
      <edge source="417" target="1688" id="2352" net="1">
        <attribute name="Multiplicity" id="2353" net="1">
          <![CDATA[1]]>
          <graphics count="1">
            <graphic xoff="20.00" x="160.00" y="240.00" id="2354" net="1" show="1" grparent="2287" state="1" pen="0,0,0" brush="255,255,255"/>
          </graphics>
        </attribute>
        <attribute name="Comment" id="2355" net="1">
          <![CDATA[]]>
          <graphics count="1">
            <graphic xoff="40.00" x="180.00" y="240.00" id="2356" net="1" show="1" grparent="2287" state="1" pen="0,0,0" brush="255,255,255"/>
          </graphics>
        </attribute>
        <graphics count="1">
          <graphic id="2287" net="1" source="427" target="1696" state="1" show="1" pen="0,0,0" brush="0,0,0" edge_designtype="3">
            <points count="2">
              <point x="140.00" y="210.00"/>
              <point x="140.00" y="270.00"/>
            </points>
          </graphic>
        </graphics>
      </edge>
      <edge source="428" target="1697" id="2357" net="1">
        <attribute name="Multiplicity" id="2358" net="1">
          <![CDATA[1]]>
          <graphics count="1">
            <graphic xoff="20.00" x="360.00" y="240.00" id="2359" net="1" show="1" grparent="2287" state="1" pen="0,0,0" brush="255,255,255"/>
          </graphics>
        </attribute>
        <attribute name="Comment" id="2360" net="1">
          <![CDATA[]]>
          <graphics count="1">
            <graphic xoff="40.00" x="380.00" y="240.00" id="2361" net="1" show="1" grparent="2287" state="1" pen="0,0,0" brush="255,255,255"/>
          </graphics>
        </attribute>
        <graphics count="1">
          <graphic id="2287" net="1" source="438" target="1705" state="1" show="1" pen="0,0,0" brush="0,0,0" edge_designtype="3">
            <points count="2">
              <point x="340.00" y="210.00"/>
              <point x="340.00" y="270.00"/>
            </points>
          </graphic>
        </graphics>
      </edge>
      <edge source="439" target="1616" id="2362" net="1">
        <attribute name="Multiplicity" id="2363" net="1">
          <![CDATA[1]]>
          <graphics count="1">
            <graphic xoff="20.00" x="930.00" y="440.00" id="2364" net="1" show="1" grparent="2287" state="1" pen="0,0,0" brush="255,255,255"/>
          </graphics>
        </attribute>
        <attribute name="Comment" id="2365" net="1">
          <![CDATA[]]>
          <graphics count="1">
            <graphic xoff="40.00" x="950.00" y="440.00" id="2366" net="1" show="1" grparent="2287" state="1" pen="0,0,0" brush="255,255,255"/>
          </graphics>
        </attribute>
        <graphics count="1">
          <graphic id="2287" net="1" source="449" target="1624" state="1" show="1" pen="0,0,0" brush="0,0,0" edge_designtype="3">
            <points count="2">
              <point x="1110.00" y="440.00"/>
              <point x="710.00" y="440.00"/>
            </points>
          </graphic>
        </graphics>
      </edge>
      <edge source="450" target="1715" id="2367" net="1">
        <attribute name="Multiplicity" id="2368" net="1">
          <![CDATA[1]]>
          <graphics count="1">
            <graphic xoff="20.00" x="360.00" y="470.00" id="2369" net="1" show="1" grparent="2287" state="1" pen="0,0,0" brush="255,255,255"/>
          </graphics>
        </attribute>
        <attribute name="Comment" id="2370" net="1">
          <![CDATA[]]>
          <graphics count="1">
            <graphic xoff="40.00" x="380.00" y="470.00" id="2371" net="1" show="1" grparent="2287" state="1" pen="0,0,0" brush="255,255,255"/>
          </graphics>
        </attribute>
        <graphics count="1">
          <graphic id="2287" net="1" source="460" target="1723" state="1" show="1" pen="0,0,0" brush="0,0,0" edge_designtype="3">
            <points count="2">
              <point x="340.00" y="430.00"/>
              <point x="340.00" y="510.00"/>
            </points>
          </graphic>
        </graphics>
      </edge>
      <edge source="461" target="1715" id="2372" net="1">
        <attribute name="Multiplicity" id="2373" net="1">
          <![CDATA[1]]>
          <graphics count="1">
            <graphic xoff="20.00" x="360.00" y="560.00" id="2374" net="1" show="1" grparent="2287" state="1" pen="0,0,0" brush="255,255,255"/>
          </graphics>
        </attribute>
        <attribute name="Comment" id="2375" net="1">
          <![CDATA[]]>
          <graphics count="1">
            <graphic xoff="40.00" x="380.00" y="560.00" id="2376" net="1" show="1" grparent="2287" state="1" pen="0,0,0" brush="255,255,255"/>
          </graphics>
        </attribute>
        <graphics count="1">
          <graphic id="2287" net="1" source="471" target="1723" state="1" show="1" pen="0,0,0" brush="0,0,0" edge_designtype="3">
            <points count="2">
              <point x="340.00" y="590.00"/>
              <point x="340.00" y="530.00"/>
            </points>
          </graphic>
        </graphics>
      </edge>
      <edge source="472" target="1706" id="2377" net="1">
        <attribute name="Multiplicity" id="2378" net="1">
          <![CDATA[1]]>
          <graphics count="1">
            <graphic xoff="20.00" x="160.00" y="650.00" id="2379" net="1" show="1" grparent="2287" state="1" pen="0,0,0" brush="255,255,255"/>
          </graphics>
        </attribute>
        <attribute name="Comment" id="2380" net="1">
          <![CDATA[]]>
          <graphics count="1">
            <graphic xoff="40.00" x="180.00" y="650.00" id="2381" net="1" show="1" grparent="2287" state="1" pen="0,0,0" brush="255,255,255"/>
          </graphics>
        </attribute>
        <graphics count="1">
          <graphic id="2287" net="1" source="482" target="1714" state="1" show="1" pen="0,0,0" brush="0,0,0" edge_designtype="3">
            <points count="2">
              <point x="140.00" y="690.00"/>
              <point x="140.00" y="610.00"/>
            </points>
          </graphic>
        </graphics>
      </edge>
      <edge source="483" target="2066" id="2382" net="1">
        <attribute name="Multiplicity" id="2383" net="1">
          <![CDATA[1]]>
          <graphics count="1">
            <graphic xoff="20.84" yoff="-0.56" x="660.00" y="580.00" id="2384" net="1" show="1" grparent="2287" state="1" pen="0,0,0" brush="255,255,255"/>
          </graphics>
        </attribute>
        <attribute name="Comment" id="2385" net="1">
          <![CDATA[]]>
          <graphics count="1">
            <graphic xoff="40.84" yoff="-0.56" x="680.00" y="580.00" id="2386" net="1" show="1" grparent="2287" state="1" pen="0,0,0" brush="255,255,255"/>
          </graphics>
        </attribute>
        <graphics count="1">
          <graphic id="2287" net="1" source="493" target="2074" state="1" show="1" pen="0,0,0" brush="0,0,0" edge_designtype="3">
            <points count="2">
              <point x="588.32" y="614.45"/>
              <point x="690.00" y="546.67"/>
            </points>
          </graphic>
        </graphics>
      </edge>
      <edge source="494" target="1751" id="2387" net="1">
        <attribute name="Multiplicity" id="2388" net="1">
          <![CDATA[1]]>
          <graphics count="1">
            <graphic xoff="20.00" x="720.00" y="300.00" id="2389" net="1" show="1" grparent="2287" state="1" pen="0,0,0" brush="255,255,255"/>
          </graphics>
        </attribute>
        <attribute name="Comment" id="2390" net="1">
          <![CDATA[]]>
          <graphics count="1">
            <graphic xoff="40.00" x="740.00" y="300.00" id="2391" net="1" show="1" grparent="2287" state="1" pen="0,0,0" brush="255,255,255"/>
          </graphics>
        </attribute>
        <graphics count="1">
          <graphic id="2287" net="1" source="504" target="1759" state="1" show="1" pen="0,0,0" brush="0,0,0" edge_designtype="3">
            <points count="2">
              <point x="700.00" y="270.00"/>
              <point x="700.00" y="330.00"/>
            </points>
          </graphic>
        </graphics>
      </edge>
      <edge source="505" target="1778" id="2392" net="1">
        <attribute name="Multiplicity" id="2393" net="1">
          <![CDATA[1]]>
          <graphics count="1">
            <graphic xoff="20.00" x="600.00" y="1050.00" id="2394" net="1" show="1" grparent="2287" state="1" pen="0,0,0" brush="255,255,255"/>
          </graphics>
        </attribute>
        <attribute name="Comment" id="2395" net="1">
          <![CDATA[]]>
          <graphics count="1">
            <graphic xoff="40.00" x="620.00" y="1050.00" id="2396" net="1" show="1" grparent="2287" state="1" pen="0,0,0" brush="255,255,255"/>
          </graphics>
        </attribute>
        <graphics count="1">
          <graphic id="2287" net="1" source="515" target="1786" state="1" show="1" pen="0,0,0" brush="0,0,0" edge_designtype="3">
            <points count="2">
              <point x="580.00" y="1030.00"/>
              <point x="580.00" y="1070.00"/>
            </points>
          </graphic>
        </graphics>
      </edge>
      <edge source="516" target="1859" id="2397" net="1">
        <attribute name="Multiplicity" id="2398" net="1">
          <![CDATA[1]]>
          <graphics count="1">
            <graphic xoff="20.30" yoff="0.11" x="710.00" y="1180.00" id="2399" net="1" show="1" grparent="2287" state="1" pen="0,0,0" brush="255,255,255"/>
          </graphics>
        </attribute>
        <attribute name="Comment" id="2400" net="1">
          <![CDATA[]]>
          <graphics count="1">
            <graphic xoff="40.30" yoff="0.11" x="730.00" y="1180.00" id="2401" net="1" show="1" grparent="2287" state="1" pen="0,0,0" brush="255,255,255"/>
          </graphics>
        </attribute>
        <graphics count="1">
          <graphic id="2287" net="1" source="526" target="1867" state="1" show="1" pen="0,0,0" brush="0,0,0" edge_designtype="3">
            <points count="2">
              <point x="589.40" y="1143.42"/>
              <point x="790.00" y="1216.36"/>
            </points>
          </graphic>
        </graphics>
      </edge>
      <edge source="516" target="1661" id="2402" net="1">
        <attribute name="Multiplicity" id="2403" net="1">
          <![CDATA[1]]>
          <graphics count="1">
            <graphic xoff="20.00" x="1620.00" y="720.00" id="2404" net="1" show="1" grparent="2287" state="1" pen="0,0,0" brush="255,255,255"/>
          </graphics>
        </attribute>
        <attribute name="Comment" id="2405" net="1">
          <![CDATA[]]>
          <graphics count="1">
            <graphic xoff="40.00" x="1640.00" y="720.00" id="2406" net="1" show="1" grparent="2287" state="1" pen="0,0,0" brush="255,255,255"/>
          </graphics>
        </attribute>
        <graphics count="1">
          <graphic id="2287" net="1" source="562" target="1669" state="1" show="1" pen="0,0,0" brush="0,0,0" edge_designtype="3">
            <points count="2">
              <point x="1670.00" y="720.00"/>
              <point x="1530.00" y="720.00"/>
            </points>
          </graphic>
        </graphics>
      </edge>
      <edge source="516" target="2237" id="2407" net="1">
        <attribute name="Multiplicity" id="2408" net="1">
          <![CDATA[1]]>
          <graphics count="1">
            <graphic xoff="20.00" x="980.00" y="370.00" id="2409" net="1" show="1" grparent="2287" state="1" pen="0,0,0" brush="255,255,255"/>
          </graphics>
        </attribute>
        <attribute name="Comment" id="2410" net="1">
          <![CDATA[]]>
          <graphics count="1">
            <graphic xoff="40.00" x="1000.00" y="370.00" id="2411" net="1" show="1" grparent="2287" state="1" pen="0,0,0" brush="255,255,255"/>
          </graphics>
        </attribute>
        <graphics count="1">
          <graphic id="2287" net="1" source="573" target="2245" state="1" show="1" pen="0,0,0" brush="0,0,0" edge_designtype="3">
            <points count="2">
              <point x="960.00" y="350.00"/>
              <point x="960.00" y="390.00"/>
            </points>
          </graphic>
        </graphics>
      </edge>
      <edge source="516" target="1751" id="2412" net="1">
        <attribute name="Multiplicity" id="2413" net="1">
          <![CDATA[1]]>
          <graphics count="1">
            <graphic xoff="20.00" x="850.00" y="340.00" id="2414" net="1" show="1" grparent="2287" state="1" pen="0,0,0" brush="255,255,255"/>
          </graphics>
        </attribute>
        <attribute name="Comment" id="2415" net="1">
          <![CDATA[]]>
          <graphics count="1">
            <graphic xoff="40.00" x="870.00" y="340.00" id="2416" net="1" show="1" grparent="2287" state="1" pen="0,0,0" brush="255,255,255"/>
          </graphics>
        </attribute>
        <graphics count="1">
          <graphic id="2287" net="1" source="573" target="1759" state="1" show="1" pen="0,0,0" brush="0,0,0" edge_designtype="3">
            <points count="2">
              <point x="950.00" y="340.00"/>
              <point x="710.00" y="340.00"/>
            </points>
          </graphic>
        </graphics>
      </edge>
      <edge source="516" target="2246" id="2417" net="1">
        <attribute name="Multiplicity" id="2418" net="1">
          <![CDATA[1]]>
          <graphics count="1">
            <graphic xoff="20.00" x="60.00" y="240.00" id="2419" net="1" show="1" grparent="2287" state="1" pen="0,0,0" brush="255,255,255"/>
          </graphics>
        </attribute>
        <attribute name="Comment" id="2420" net="1">
          <![CDATA[]]>
          <graphics count="1">
            <graphic xoff="40.00" x="80.00" y="240.00" id="2421" net="1" show="1" grparent="2287" state="1" pen="0,0,0" brush="255,255,255"/>
          </graphics>
        </attribute>
        <graphics count="1">
          <graphic id="2287" net="1" source="584" target="2254" state="1" show="1" pen="0,0,0" brush="0,0,0" edge_designtype="3">
            <points count="2">
              <point x="40.00" y="270.00"/>
              <point x="40.00" y="210.00"/>
            </points>
          </graphic>
        </graphics>
      </edge>
      <edge source="597" target="1805" id="2422" net="1">
        <attribute name="Multiplicity" id="2423" net="1">
          <![CDATA[1]]>
          <graphics count="1">
            <graphic xoff="20.00" x="140.00" y="1150.00" id="2424" net="1" show="1" grparent="2287" state="1" pen="0,0,0" brush="255,255,255"/>
          </graphics>
        </attribute>
        <attribute name="Comment" id="2425" net="1">
          <![CDATA[]]>
          <graphics count="1">
            <graphic xoff="40.00" x="160.00" y="1150.00" id="2426" net="1" show="1" grparent="2287" state="1" pen="0,0,0" brush="255,255,255"/>
          </graphics>
        </attribute>
        <graphics count="1">
          <graphic id="2287" net="1" source="643" target="1813" state="1" show="1" pen="0,0,0" brush="0,0,0" edge_designtype="3">
            <points count="2">
              <point x="120.00" y="1130.00"/>
              <point x="120.00" y="1170.00"/>
            </points>
          </graphic>
        </graphics>
      </edge>
      <edge source="656" target="1814" id="2427" net="1">
        <attribute name="Multiplicity" id="2428" net="1">
          <![CDATA[1]]>
          <graphics count="1">
            <graphic xoff="20.00" x="140.00" y="1350.00" id="2429" net="1" show="1" grparent="2287" state="1" pen="0,0,0" brush="255,255,255"/>
          </graphics>
        </attribute>
        <attribute name="Comment" id="2430" net="1">
          <![CDATA[]]>
          <graphics count="1">
            <graphic xoff="40.00" x="160.00" y="1350.00" id="2431" net="1" show="1" grparent="2287" state="1" pen="0,0,0" brush="255,255,255"/>
          </graphics>
        </attribute>
        <graphics count="1">
          <graphic id="2287" net="1" source="666" target="1822" state="1" show="1" pen="0,0,0" brush="0,0,0" edge_designtype="3">
            <points count="2">
              <point x="120.00" y="1310.00"/>
              <point x="120.00" y="1390.00"/>
            </points>
          </graphic>
        </graphics>
      </edge>
      <edge source="667" target="1823" id="2432" net="1">
        <attribute name="Multiplicity" id="2433" net="1">
          <![CDATA[1]]>
          <graphics count="1">
            <graphic xoff="20.00" x="440.00" y="1240.00" id="2434" net="1" show="1" grparent="2287" state="1" pen="0,0,0" brush="255,255,255"/>
          </graphics>
        </attribute>
        <attribute name="Comment" id="2435" net="1">
          <![CDATA[]]>
          <graphics count="1">
            <graphic xoff="40.00" x="460.00" y="1240.00" id="2436" net="1" show="1" grparent="2287" state="1" pen="0,0,0" brush="255,255,255"/>
          </graphics>
        </attribute>
        <graphics count="1">
          <graphic id="2287" net="1" source="677" target="1831" state="1" show="1" pen="0,0,0" brush="0,0,0" edge_designtype="3">
            <points count="2">
              <point x="290.00" y="1240.00"/>
              <point x="550.00" y="1240.00"/>
            </points>
          </graphic>
        </graphics>
      </edge>
      <edge source="678" target="1823" id="2437" net="1">
        <attribute name="Multiplicity" id="2438" net="1">
          <![CDATA[1]]>
          <graphics count="1">
            <graphic xoff="20.00" x="580.00" y="1210.00" id="2439" net="1" show="1" grparent="2287" state="1" pen="0,0,0" brush="255,255,255"/>
          </graphics>
        </attribute>
        <attribute name="Comment" id="2440" net="1">
          <![CDATA[]]>
          <graphics count="1">
            <graphic xoff="40.00" x="600.00" y="1210.00" id="2441" net="1" show="1" grparent="2287" state="1" pen="0,0,0" brush="255,255,255"/>
          </graphics>
        </attribute>
        <graphics count="1">
          <graphic id="2287" net="1" source="688" target="1831" state="1" show="1" pen="0,0,0" brush="0,0,0" edge_designtype="3">
            <points count="2">
              <point x="560.00" y="1190.00"/>
              <point x="560.00" y="1230.00"/>
            </points>
          </graphic>
        </graphics>
      </edge>
      <edge source="678" target="1625" id="2442" net="1">
        <attribute name="Multiplicity" id="2443" net="1">
          <![CDATA[1]]>
          <graphics count="1">
            <graphic xoff="21.20" yoff="-10.67" x="1050.00" y="600.00" id="2444" net="1" show="1" grparent="2287" state="1" pen="0,0,0" brush="255,255,255"/>
          </graphics>
        </attribute>
        <attribute name="Comment" id="2445" net="1">
          <![CDATA[]]>
          <graphics count="1">
            <graphic xoff="41.20" yoff="-10.67" x="1070.00" y="600.00" id="2446" net="1" show="1" grparent="2287" state="1" pen="0,0,0" brush="255,255,255"/>
          </graphics>
        </attribute>
        <graphics count="1">
          <graphic id="2287" net="1" source="724" target="1633" state="1" show="1" pen="0,0,0" brush="0,0,0" edge_designtype="3">
            <points count="2">
              <point x="968.14" y="654.19"/>
              <point x="1090.00" y="567.14"/>
            </points>
          </graphic>
        </graphics>
      </edge>
      <edge source="737" target="1832" id="2447" net="1">
        <attribute name="Multiplicity" id="2448" net="1">
          <![CDATA[1]]>
          <graphics count="1">
            <graphic xoff="20.00" x="580.00" y="1380.00" id="2449" net="1" show="1" grparent="2287" state="1" pen="0,0,0" brush="255,255,255"/>
          </graphics>
        </attribute>
        <attribute name="Comment" id="2450" net="1">
          <![CDATA[]]>
          <graphics count="1">
            <graphic xoff="40.00" x="600.00" y="1380.00" id="2451" net="1" show="1" grparent="2287" state="1" pen="0,0,0" brush="255,255,255"/>
          </graphics>
        </attribute>
        <graphics count="1">
          <graphic id="2287" net="1" source="747" target="1840" state="1" show="1" pen="0,0,0" brush="0,0,0" edge_designtype="3">
            <points count="2">
              <point x="560.00" y="1350.00"/>
              <point x="560.00" y="1410.00"/>
            </points>
          </graphic>
        </graphics>
      </edge>
      <edge source="748" target="1733" id="2452" net="1">
        <attribute name="Multiplicity" id="2453" net="1">
          <![CDATA[1]]>
          <graphics count="1">
            <graphic xoff="20.00" x="720.00" y="180.00" id="2454" net="1" show="1" grparent="2287" state="1" pen="0,0,0" brush="255,255,255"/>
          </graphics>
        </attribute>
        <attribute name="Comment" id="2455" net="1">
          <![CDATA[]]>
          <graphics count="1">
            <graphic xoff="40.00" x="740.00" y="180.00" id="2456" net="1" show="1" grparent="2287" state="1" pen="0,0,0" brush="255,255,255"/>
          </graphics>
        </attribute>
        <graphics count="1">
          <graphic id="2287" net="1" source="758" target="1741" state="1" show="1" pen="0,0,0" brush="0,0,0" edge_designtype="3">
            <points count="2">
              <point x="700.00" y="170.00"/>
              <point x="700.00" y="190.00"/>
            </points>
          </graphic>
        </graphics>
      </edge>
      <edge source="759" target="1841" id="2457" net="1">
        <attribute name="Multiplicity" id="2458" net="1">
          <![CDATA[1]]>
          <graphics count="1">
            <graphic xoff="19.70" yoff="0.58" x="920.00" y="1330.00" id="2459" net="1" show="1" grparent="2287" state="1" pen="0,0,0" brush="255,255,255"/>
          </graphics>
        </attribute>
        <attribute name="Comment" id="2460" net="1">
          <![CDATA[]]>
          <graphics count="1">
            <graphic xoff="39.70" yoff="0.58" x="940.00" y="1330.00" id="2461" net="1" show="1" grparent="2287" state="1" pen="0,0,0" brush="255,255,255"/>
          </graphics>
        </attribute>
        <graphics count="1">
          <graphic id="2287" net="1" source="769" target="1849" state="1" show="1" pen="0,0,0" brush="0,0,0" edge_designtype="3">
            <points count="2">
              <point x="995.34" y="1148.85"/>
              <point x="805.26" y="1510.00"/>
            </points>
          </graphic>
        </graphics>
      </edge>
      <edge source="770" target="1868" id="2462" net="1">
        <attribute name="Multiplicity" id="2463" net="1">
          <![CDATA[1]]>
          <graphics count="1">
            <graphic xoff="21.46" yoff="1.46" x="860.00" y="1360.00" id="2464" net="1" show="1" grparent="2287" state="1" pen="0,0,0" brush="255,255,255"/>
          </graphics>
        </attribute>
        <attribute name="Comment" id="2465" net="1">
          <![CDATA[]]>
          <graphics count="1">
            <graphic xoff="41.46" yoff="1.46" x="880.00" y="1360.00" id="2466" net="1" show="1" grparent="2287" state="1" pen="0,0,0" brush="255,255,255"/>
          </graphics>
        </attribute>
        <graphics count="1">
          <graphic id="2287" net="1" source="780" target="1876" state="1" show="1" pen="0,0,0" brush="0,0,0" edge_designtype="3">
            <points count="2">
              <point x="807.07" y="1327.07"/>
              <point x="870.00" y="1390.00"/>
            </points>
          </graphic>
        </graphics>
      </edge>
      <edge source="829" target="1868" id="2467" net="1">
        <attribute name="Multiplicity" id="2468" net="1">
          <![CDATA[1]]>
          <graphics count="1">
            <graphic xoff="20.53" yoff="-0.26" x="860.00" y="1420.00" id="2469" net="1" show="1" grparent="2287" state="1" pen="0,0,0" brush="255,255,255"/>
          </graphics>
        </attribute>
        <attribute name="Comment" id="2470" net="1">
          <![CDATA[]]>
          <graphics count="1">
            <graphic xoff="40.53" yoff="-0.26" x="880.00" y="1420.00" id="2471" net="1" show="1" grparent="2287" state="1" pen="0,0,0" brush="255,255,255"/>
          </graphics>
        </attribute>
        <graphics count="1">
          <graphic id="2287" net="1" source="839" target="1876" state="1" show="1" pen="0,0,0" brush="0,0,0" edge_designtype="3">
            <points count="2">
              <point x="808.94" y="1435.53"/>
              <point x="870.00" y="1405.00"/>
            </points>
          </graphic>
        </graphics>
      </edge>
      <edge source="840" target="1877" id="2472" net="1">
        <attribute name="Multiplicity" id="2473" net="1">
          <![CDATA[1]]>
          <graphics count="1">
            <graphic xoff="-20.00" x="1200.00" y="1400.00" id="2474" net="1" show="1" grparent="2287" state="1" pen="0,0,0" brush="255,255,255"/>
          </graphics>
        </attribute>
        <attribute name="Comment" id="2475" net="1">
          <![CDATA[]]>
          <graphics count="1">
            <graphic xoff="0.00" x="1220.00" y="1400.00" id="2476" net="1" show="1" grparent="2287" state="1" pen="0,0,0" brush="255,255,255"/>
          </graphics>
        </attribute>
        <graphics count="1">
          <graphic id="2287" net="1" source="850" target="1885" state="1" show="1" pen="0,0,0" brush="0,0,0" edge_designtype="3">
            <points count="2">
              <point x="1110.00" y="1400.00"/>
              <point x="1330.00" y="1400.00"/>
            </points>
          </graphic>
        </graphics>
      </edge>
      <edge source="851" target="1895" id="2477" net="1">
        <attribute name="Multiplicity" id="2478" net="1">
          <![CDATA[1]]>
          <graphics count="1">
            <graphic xoff="20.00" x="290.00" y="900.00" id="2479" net="1" show="1" grparent="2287" state="1" pen="0,0,0" brush="255,255,255"/>
          </graphics>
        </attribute>
        <attribute name="Comment" id="2480" net="1">
          <![CDATA[]]>
          <graphics count="1">
            <graphic xoff="40.00" x="310.00" y="900.00" id="2481" net="1" show="1" grparent="2287" state="1" pen="0,0,0" brush="255,255,255"/>
          </graphics>
        </attribute>
        <graphics count="1">
          <graphic id="2287" net="1" source="861" target="1903" state="1" show="1" pen="0,0,0" brush="0,0,0" edge_designtype="3">
            <points count="2">
              <point x="230.00" y="900.00"/>
              <point x="310.00" y="900.00"/>
            </points>
          </graphic>
        </graphics>
      </edge>
      <edge source="862" target="1922" id="2482" net="1">
        <attribute name="Multiplicity" id="2483" net="1">
          <![CDATA[1]]>
          <graphics count="1">
            <graphic xoff="20.56" yoff="-0.84" x="80.00" y="930.00" id="2484" net="1" show="1" grparent="2287" state="1" pen="0,0,0" brush="255,255,255"/>
          </graphics>
        </attribute>
        <attribute name="Comment" id="2485" net="1">
          <![CDATA[]]>
          <graphics count="1">
            <graphic xoff="40.56" yoff="-0.84" x="100.00" y="930.00" id="2486" net="1" show="1" grparent="2287" state="1" pen="0,0,0" brush="255,255,255"/>
          </graphics>
        </attribute>
        <graphics count="1">
          <graphic id="2287" net="1" source="872" target="1930" state="1" show="1" pen="0,0,0" brush="0,0,0" edge_designtype="3">
            <points count="2">
              <point x="45.55" y="951.68"/>
              <point x="73.33" y="910.00"/>
            </points>
          </graphic>
        </graphics>
      </edge>
      <edge source="862" target="1904" id="2487" net="1">
        <attribute name="Multiplicity" id="2488" net="1">
          <![CDATA[1]]>
          <graphics count="1">
            <graphic xoff="20.00" x="410.00" y="840.00" id="2489" net="1" show="1" grparent="2287" state="1" pen="0,0,0" brush="255,255,255"/>
          </graphics>
        </attribute>
        <attribute name="Comment" id="2490" net="1">
          <![CDATA[]]>
          <graphics count="1">
            <graphic xoff="40.00" x="430.00" y="840.00" id="2491" net="1" show="1" grparent="2287" state="1" pen="0,0,0" brush="255,255,255"/>
          </graphics>
        </attribute>
        <graphics count="1">
          <graphic id="2287" net="1" source="908" target="1912" state="1" show="1" pen="0,0,0" brush="0,0,0" edge_designtype="3">
            <points count="2">
              <point x="330.00" y="840.00"/>
              <point x="450.00" y="840.00"/>
            </points>
          </graphic>
        </graphics>
      </edge>
      <edge source="921" target="1895" id="2492" net="1">
        <attribute name="Multiplicity" id="2493" net="1">
          <![CDATA[1]]>
          <graphics count="1">
            <graphic xoff="21.46" yoff="-1.46" x="290.00" y="950.00" id="2494" net="1" show="1" grparent="2287" state="1" pen="0,0,0" brush="255,255,255"/>
          </graphics>
        </attribute>
        <attribute name="Comment" id="2495" net="1">
          <![CDATA[]]>
          <graphics count="1">
            <graphic xoff="41.46" yoff="-1.46" x="310.00" y="950.00" id="2496" net="1" show="1" grparent="2287" state="1" pen="0,0,0" brush="255,255,255"/>
          </graphics>
        </attribute>
        <graphics count="1">
          <graphic id="2287" net="1" source="931" target="1903" state="1" show="1" pen="0,0,0" brush="0,0,0" edge_designtype="3">
            <points count="2">
              <point x="227.07" y="992.93"/>
              <point x="310.00" y="910.00"/>
            </points>
          </graphic>
        </graphics>
      </edge>
      <edge source="932" target="1940" id="2497" net="1">
        <attribute name="Multiplicity" id="2498" net="1">
          <![CDATA[1]]>
          <graphics count="1">
            <graphic xoff="20.32" yoff="0.12" x="820.00" y="1670.00" id="2499" net="1" show="1" grparent="2287" state="1" pen="0,0,0" brush="255,255,255"/>
          </graphics>
        </attribute>
        <attribute name="Comment" id="2500" net="1">
          <![CDATA[]]>
          <graphics count="1">
            <graphic xoff="40.32" yoff="0.12" x="840.00" y="1670.00" id="2501" net="1" show="1" grparent="2287" state="1" pen="0,0,0" brush="255,255,255"/>
          </graphics>
        </attribute>
        <graphics count="1">
          <graphic id="2287" net="1" source="942" target="1948" state="1" show="1" pen="0,0,0" brush="0,0,0" edge_designtype="3">
            <points count="2">
              <point x="729.36" y="1643.51"/>
              <point x="870.00" y="1696.25"/>
            </points>
          </graphic>
        </graphics>
      </edge>
      <edge source="943" target="1940" id="2502" net="1">
        <attribute name="Multiplicity" id="2503" net="1">
          <![CDATA[1]]>
          <graphics count="1">
            <graphic xoff="20.26" yoff="-0.09" x="810.00" y="1730.00" id="2504" net="1" show="1" grparent="2287" state="1" pen="0,0,0" brush="255,255,255"/>
          </graphics>
        </attribute>
        <attribute name="Comment" id="2505" net="1">
          <![CDATA[]]>
          <graphics count="1">
            <graphic xoff="40.26" yoff="-0.09" x="830.00" y="1730.00" id="2506" net="1" show="1" grparent="2287" state="1" pen="0,0,0" brush="255,255,255"/>
          </graphics>
        </attribute>
        <graphics count="1">
          <graphic id="2287" net="1" source="953" target="1948" state="1" show="1" pen="0,0,0" brush="0,0,0" edge_designtype="3">
            <points count="2">
              <point x="709.49" y="1756.84"/>
              <point x="870.00" y="1703.33"/>
            </points>
          </graphic>
        </graphics>
      </edge>
      <edge source="943" target="1976" id="2507" net="1">
        <attribute name="Multiplicity" id="2508" net="1">
          <![CDATA[1]]>
          <graphics count="1">
            <graphic xoff="20.00" x="810.00" y="1760.00" id="2509" net="1" show="1" grparent="2287" state="1" pen="0,0,0" brush="255,255,255"/>
          </graphics>
        </attribute>
        <attribute name="Comment" id="2510" net="1">
          <![CDATA[]]>
          <graphics count="1">
            <graphic xoff="40.00" x="830.00" y="1760.00" id="2511" net="1" show="1" grparent="2287" state="1" pen="0,0,0" brush="255,255,255"/>
          </graphics>
        </attribute>
        <graphics count="1">
          <graphic id="2287" net="1" source="953" target="1984" state="1" show="1" pen="0,0,0" brush="0,0,0" edge_designtype="3">
            <points count="2">
              <point x="710.00" y="1760.00"/>
              <point x="870.00" y="1760.00"/>
            </points>
          </graphic>
        </graphics>
      </edge>
      <edge source="954" target="1940" id="2512" net="1">
        <attribute name="Multiplicity" id="2513" net="1">
          <![CDATA[1]]>
          <graphics count="1">
            <graphic xoff="20.00" x="790.00" y="1700.00" id="2514" net="1" show="1" grparent="2287" state="1" pen="0,0,0" brush="255,255,255"/>
          </graphics>
        </attribute>
        <attribute name="Comment" id="2515" net="1">
          <![CDATA[]]>
          <graphics count="1">
            <graphic xoff="40.00" x="810.00" y="1700.00" id="2516" net="1" show="1" grparent="2287" state="1" pen="0,0,0" brush="255,255,255"/>
          </graphics>
        </attribute>
        <graphics count="1">
          <graphic id="2287" net="1" source="964" target="1948" state="1" show="1" pen="0,0,0" brush="0,0,0" edge_designtype="3">
            <points count="2">
              <point x="670.00" y="1700.00"/>
              <point x="870.00" y="1700.00"/>
            </points>
          </graphic>
        </graphics>
      </edge>
      <edge source="965" target="1868" id="2517" net="1">
        <attribute name="Multiplicity" id="2518" net="1">
          <![CDATA[1]]>
          <graphics count="1">
            <graphic xoff="20.00" x="900.00" y="1510.00" id="2519" net="1" show="1" grparent="2287" state="1" pen="0,0,0" brush="255,255,255"/>
          </graphics>
        </attribute>
        <attribute name="Comment" id="2520" net="1">
          <![CDATA[]]>
          <graphics count="1">
            <graphic xoff="40.00" x="920.00" y="1510.00" id="2521" net="1" show="1" grparent="2287" state="1" pen="0,0,0" brush="255,255,255"/>
          </graphics>
        </attribute>
        <graphics count="1">
          <graphic id="2287" net="1" source="975" target="1876" state="1" show="1" pen="0,0,0" brush="0,0,0" edge_designtype="3">
            <points count="2">
              <point x="880.00" y="1610.00"/>
              <point x="880.00" y="1410.00"/>
            </points>
          </graphic>
        </graphics>
      </edge>
      <edge source="965" target="2012" id="2522" net="1">
        <attribute name="Multiplicity" id="2523" net="1">
          <![CDATA[1]]>
          <graphics count="1">
            <graphic xoff="20.00" x="1070.00" y="1620.00" id="2524" net="1" show="1" grparent="2287" state="1" pen="0,0,0" brush="255,255,255"/>
          </graphics>
        </attribute>
        <attribute name="Comment" id="2525" net="1">
          <![CDATA[]]>
          <graphics count="1">
            <graphic xoff="40.00" x="1090.00" y="1620.00" id="2526" net="1" show="1" grparent="2287" state="1" pen="0,0,0" brush="255,255,255"/>
          </graphics>
        </attribute>
        <graphics count="1">
          <graphic id="2287" net="1" source="975" target="2020" state="1" show="1" pen="0,0,0" brush="0,0,0" edge_designtype="3">
            <points count="2">
              <point x="890.00" y="1620.00"/>
              <point x="1210.00" y="1620.00"/>
            </points>
          </graphic>
        </graphics>
      </edge>
      <edge source="976" target="1985" id="2527" net="1">
        <attribute name="Multiplicity" id="2528" net="1">
          <![CDATA[1]]>
          <graphics count="1">
            <graphic xoff="19.64" yoff="0.14" x="1090.00" y="1500.00" id="2529" net="1" show="1" grparent="2287" state="1" pen="0,0,0" brush="255,255,255"/>
          </graphics>
        </attribute>
        <attribute name="Comment" id="2530" net="1">
          <![CDATA[]]>
          <graphics count="1">
            <graphic xoff="39.64" yoff="0.14" x="1110.00" y="1500.00" id="2531" net="1" show="1" grparent="2287" state="1" pen="0,0,0" brush="255,255,255"/>
          </graphics>
        </attribute>
        <graphics count="1">
          <graphic id="2287" net="1" source="986" target="1993" state="1" show="1" pen="0,0,0" brush="0,0,0" edge_designtype="3">
            <points count="2">
              <point x="1110.72" y="1483.71"/>
              <point x="1030.00" y="1516.00"/>
            </points>
          </graphic>
        </graphics>
      </edge>
      <edge source="987" target="1985" id="2532" net="1">
        <attribute name="Multiplicity" id="2533" net="1">
          <![CDATA[1]]>
          <graphics count="1">
            <graphic xoff="19.64" yoff="-0.14" x="1090.00" y="1540.00" id="2534" net="1" show="1" grparent="2287" state="1" pen="0,0,0" brush="255,255,255"/>
          </graphics>
        </attribute>
        <attribute name="Comment" id="2535" net="1">
          <![CDATA[]]>
          <graphics count="1">
            <graphic xoff="39.64" yoff="-0.14" x="1110.00" y="1540.00" id="2536" net="1" show="1" grparent="2287" state="1" pen="0,0,0" brush="255,255,255"/>
          </graphics>
        </attribute>
        <graphics count="1">
          <graphic id="2287" net="1" source="997" target="1993" state="1" show="1" pen="0,0,0" brush="0,0,0" edge_designtype="3">
            <points count="2">
              <point x="1110.72" y="1556.29"/>
              <point x="1030.00" y="1524.00"/>
            </points>
          </graphic>
        </graphics>
      </edge>
      <edge source="998" target="1841" id="2537" net="1">
        <attribute name="Multiplicity" id="2538" net="1">
          <![CDATA[1]]>
          <graphics count="1">
            <graphic xoff="20.00" x="880.00" y="1520.00" id="2539" net="1" show="1" grparent="2287" state="1" pen="0,0,0" brush="255,255,255"/>
          </graphics>
        </attribute>
        <attribute name="Comment" id="2540" net="1">
          <![CDATA[]]>
          <graphics count="1">
            <graphic xoff="40.00" x="900.00" y="1520.00" id="2541" net="1" show="1" grparent="2287" state="1" pen="0,0,0" brush="255,255,255"/>
          </graphics>
        </attribute>
        <graphics count="1">
          <graphic id="2287" net="1" source="1008" target="1849" state="1" show="1" pen="0,0,0" brush="0,0,0" edge_designtype="3">
            <points count="2">
              <point x="910.00" y="1520.00"/>
              <point x="810.00" y="1520.00"/>
            </points>
          </graphic>
        </graphics>
      </edge>
      <edge source="1009" target="2021" id="2542" net="1">
        <attribute name="Multiplicity" id="2543" net="1">
          <![CDATA[1]]>
          <graphics count="1">
            <graphic xoff="18.54" yoff="-9.00" x="1210.00" y="1750.00" id="2544" net="1" show="1" grparent="2287" state="1" pen="0,0,0" brush="255,255,255"/>
          </graphics>
        </attribute>
        <attribute name="Comment" id="2545" net="1">
          <![CDATA[]]>
          <graphics count="1">
            <graphic xoff="38.54" yoff="-9.00" x="1230.00" y="1750.00" id="2546" net="1" show="1" grparent="2287" state="1" pen="0,0,0" brush="255,255,255"/>
          </graphics>
        </attribute>
        <graphics count="1">
          <graphic id="2287" net="1" source="1019" target="2029" state="1" show="1" pen="0,0,0" brush="0,0,0" edge_designtype="3">
            <points count="2">
              <point x="1214.00" y="1728.00"/>
              <point x="1167.50" y="1790.00"/>
            </points>
          </graphic>
        </graphics>
      </edge>
      <edge source="1020" target="2021" id="2547" net="1">
        <attribute name="Multiplicity" id="2548" net="1">
          <![CDATA[1]]>
          <graphics count="1">
            <graphic xoff="20.00" yoff="-10.00" x="1260.00" y="1780.00" id="2549" net="1" show="1" grparent="2287" state="1" pen="0,0,0" brush="255,255,255"/>
          </graphics>
        </attribute>
        <attribute name="Comment" id="2550" net="1">
          <![CDATA[]]>
          <graphics count="1">
            <graphic xoff="40.00" yoff="-10.00" x="1280.00" y="1780.00" id="2551" net="1" show="1" grparent="2287" state="1" pen="0,0,0" brush="255,255,255"/>
          </graphics>
        </attribute>
        <graphics count="1">
          <graphic id="2287" net="1" source="1030" target="2029" state="1" show="1" pen="0,0,0" brush="0,0,0" edge_designtype="3">
            <points count="2">
              <point x="1310.08" y="1781.24"/>
              <point x="1170.00" y="1798.75"/>
            </points>
          </graphic>
        </graphics>
      </edge>
      <edge source="1079" target="1841" id="2552" net="1">
        <attribute name="Multiplicity" id="2553" net="1">
          <![CDATA[1]]>
          <graphics count="1">
            <graphic xoff="28.54" yoff="-1.24" x="960.00" y="1650.00" id="2554" net="1" show="1" grparent="2287" state="1" pen="0,0,0" brush="255,255,255"/>
          </graphics>
        </attribute>
        <attribute name="Comment" id="2555" net="1">
          <![CDATA[]]>
          <graphics count="1">
            <graphic xoff="48.54" yoff="-1.24" x="980.00" y="1650.00" id="2556" net="1" show="1" grparent="2287" state="1" pen="0,0,0" brush="255,255,255"/>
          </graphics>
        </attribute>
        <graphics count="1">
          <graphic id="2287" net="1" source="1089" target="1849" state="1" show="1" pen="0,0,0" brush="0,0,0" edge_designtype="3">
            <points count="2">
              <point x="1052.93" y="1772.93"/>
              <point x="810.00" y="1530.00"/>
            </points>
          </graphic>
        </graphics>
      </edge>
      <edge source="1090" target="2030" id="2557" net="1">
        <attribute name="Multiplicity" id="2558" net="1">
          <![CDATA[1]]>
          <graphics count="1">
            <graphic xoff="20.53" yoff="0.26" x="1180.00" y="1290.00" id="2559" net="1" show="1" grparent="2287" state="1" pen="0,0,0" brush="255,255,255"/>
          </graphics>
        </attribute>
        <attribute name="Comment" id="2560" net="1">
          <![CDATA[]]>
          <graphics count="1">
            <graphic xoff="40.53" yoff="0.26" x="1200.00" y="1290.00" id="2561" net="1" show="1" grparent="2287" state="1" pen="0,0,0" brush="255,255,255"/>
          </graphics>
        </attribute>
        <graphics count="1">
          <graphic id="2287" net="1" source="1100" target="2038" state="1" show="1" pen="0,0,0" brush="0,0,0" edge_designtype="3">
            <points count="2">
              <point x="1108.94" y="1264.47"/>
              <point x="1210.00" y="1315.00"/>
            </points>
          </graphic>
        </graphics>
      </edge>
      <edge source="1101" target="2030" id="2562" net="1">
        <attribute name="Multiplicity" id="2563" net="1">
          <![CDATA[1]]>
          <graphics count="1">
            <graphic xoff="20.07" yoff="-0.01" x="1180.00" y="1330.00" id="2564" net="1" show="1" grparent="2287" state="1" pen="0,0,0" brush="255,255,255"/>
          </graphics>
        </attribute>
        <attribute name="Comment" id="2565" net="1">
          <![CDATA[]]>
          <graphics count="1">
            <graphic xoff="40.07" yoff="-0.01" x="1200.00" y="1330.00" id="2566" net="1" show="1" grparent="2287" state="1" pen="0,0,0" brush="255,255,255"/>
          </graphics>
        </attribute>
        <graphics count="1">
          <graphic id="2287" net="1" source="1111" target="2038" state="1" show="1" pen="0,0,0" brush="0,0,0" edge_designtype="3">
            <points count="2">
              <point x="1109.86" y="1338.36"/>
              <point x="1210.00" y="1321.67"/>
            </points>
          </graphic>
        </graphics>
      </edge>
      <edge source="1112" target="2039" id="2567" net="1">
        <attribute name="Multiplicity" id="2568" net="1">
          <![CDATA[1]]>
          <graphics count="1">
            <graphic xoff="20.00" x="1340.00" y="1270.00" id="2569" net="1" show="1" grparent="2287" state="1" pen="0,0,0" brush="255,255,255"/>
          </graphics>
        </attribute>
        <attribute name="Comment" id="2570" net="1">
          <![CDATA[]]>
          <graphics count="1">
            <graphic xoff="40.00" x="1360.00" y="1270.00" id="2571" net="1" show="1" grparent="2287" state="1" pen="0,0,0" brush="255,255,255"/>
          </graphics>
        </attribute>
        <graphics count="1">
          <graphic id="2287" net="1" source="1122" target="2047" state="1" show="1" pen="0,0,0" brush="0,0,0" edge_designtype="3">
            <points count="2">
              <point x="1320.00" y="1310.00"/>
              <point x="1320.00" y="1230.00"/>
            </points>
          </graphic>
        </graphics>
      </edge>
      <edge source="1123" target="1760" id="2572" net="1">
        <attribute name="Multiplicity" id="2573" net="1">
          <![CDATA[1]]>
          <graphics count="1">
            <graphic xoff="20.00" x="520.00" y="80.00" id="2574" net="1" show="1" grparent="2287" state="1" pen="0,0,0" brush="255,255,255"/>
          </graphics>
        </attribute>
        <attribute name="Comment" id="2575" net="1">
          <![CDATA[]]>
          <graphics count="1">
            <graphic xoff="40.00" x="540.00" y="80.00" id="2576" net="1" show="1" grparent="2287" state="1" pen="0,0,0" brush="255,255,255"/>
          </graphics>
        </attribute>
        <graphics count="1">
          <graphic id="2287" net="1" source="1133" target="1768" state="1" show="1" pen="0,0,0" brush="0,0,0" edge_designtype="3">
            <points count="2">
              <point x="500.00" y="90.00"/>
              <point x="500.00" y="70.00"/>
            </points>
          </graphic>
        </graphics>
      </edge>
      <edge source="1123" target="2183" id="2577" net="1">
        <attribute name="Multiplicity" id="2578" net="1">
          <![CDATA[1]]>
          <graphics count="1">
            <graphic xoff="19.85" yoff="-9.88" x="440.00" y="120.00" id="2579" net="1" show="1" grparent="2287" state="1" pen="0,0,0" brush="255,255,255"/>
          </graphics>
        </attribute>
        <attribute name="Comment" id="2580" net="1">
          <![CDATA[]]>
          <graphics count="1">
            <graphic xoff="39.85" yoff="-9.88" x="460.00" y="120.00" id="2581" net="1" show="1" grparent="2287" state="1" pen="0,0,0" brush="255,255,255"/>
          </graphics>
        </attribute>
        <graphics count="1">
          <graphic id="2287" net="1" source="1133" target="2191" state="1" show="1" pen="0,0,0" brush="0,0,0" edge_designtype="3">
            <points count="2">
              <point x="490.64" y="103.51"/>
              <point x="350.00" y="156.25"/>
            </points>
          </graphic>
        </graphics>
      </edge>
      <edge source="1123" target="2192" id="2582" net="1">
        <attribute name="Multiplicity" id="2583" net="1">
          <![CDATA[1]]>
          <graphics count="1">
            <graphic xoff="20.26" yoff="0.09" x="100.00" y="120.00" id="2584" net="1" show="1" grparent="2287" state="1" pen="0,0,0" brush="255,255,255"/>
          </graphics>
        </attribute>
        <attribute name="Comment" id="2585" net="1">
          <![CDATA[]]>
          <graphics count="1">
            <graphic xoff="40.26" yoff="0.09" x="120.00" y="120.00" id="2586" net="1" show="1" grparent="2287" state="1" pen="0,0,0" brush="255,255,255"/>
          </graphics>
        </attribute>
        <graphics count="1">
          <graphic id="2287" net="1" source="1169" target="2200" state="1" show="1" pen="0,0,0" brush="0,0,0" edge_designtype="3">
            <points count="2">
              <point x="29.49" y="103.16"/>
              <point x="130.00" y="136.67"/>
            </points>
          </graphic>
        </graphics>
      </edge>
      <edge source="1182" target="1886" id="2587" net="1">
        <attribute name="Multiplicity" id="2588" net="1">
          <![CDATA[1]]>
          <graphics count="1">
            <graphic xoff="20.00" x="340.00" y="990.00" id="2589" net="1" show="1" grparent="2287" state="1" pen="0,0,0" brush="255,255,255"/>
          </graphics>
        </attribute>
        <attribute name="Comment" id="2590" net="1">
          <![CDATA[]]>
          <graphics count="1">
            <graphic xoff="40.00" x="360.00" y="990.00" id="2591" net="1" show="1" grparent="2287" state="1" pen="0,0,0" brush="255,255,255"/>
          </graphics>
        </attribute>
        <graphics count="1">
          <graphic id="2287" net="1" source="1192" target="1894" state="1" show="1" pen="0,0,0" brush="0,0,0" edge_designtype="3">
            <points count="2">
              <point x="320.00" y="970.00"/>
              <point x="320.00" y="1010.00"/>
            </points>
          </graphic>
        </graphics>
      </edge>
      <edge source="1182" target="1922" id="2592" net="1">
        <attribute name="Multiplicity" id="2593" net="1">
          <![CDATA[1]]>
          <graphics count="1">
            <graphic xoff="20.56" yoff="0.84" x="80.00" y="870.00" id="2594" net="1" show="1" grparent="2287" state="1" pen="0,0,0" brush="255,255,255"/>
          </graphics>
        </attribute>
        <attribute name="Comment" id="2595" net="1">
          <![CDATA[]]>
          <graphics count="1">
            <graphic xoff="40.56" yoff="0.84" x="100.00" y="870.00" id="2596" net="1" show="1" grparent="2287" state="1" pen="0,0,0" brush="255,255,255"/>
          </graphics>
        </attribute>
        <graphics count="1">
          <graphic id="2287" net="1" source="1228" target="1930" state="1" show="1" pen="0,0,0" brush="0,0,0" edge_designtype="3">
            <points count="2">
              <point x="45.55" y="848.32"/>
              <point x="73.33" y="890.00"/>
            </points>
          </graphic>
        </graphics>
      </edge>
      <edge source="1182" target="2111" id="2597" net="1">
        <attribute name="Multiplicity" id="2598" net="1">
          <![CDATA[1]]>
          <graphics count="1">
            <graphic xoff="20.00" x="1370.00" y="880.00" id="2599" net="1" show="1" grparent="2287" state="1" pen="0,0,0" brush="255,255,255"/>
          </graphics>
        </attribute>
        <attribute name="Comment" id="2600" net="1">
          <![CDATA[]]>
          <graphics count="1">
            <graphic xoff="40.00" x="1390.00" y="880.00" id="2601" net="1" show="1" grparent="2287" state="1" pen="0,0,0" brush="255,255,255"/>
          </graphics>
        </attribute>
        <graphics count="1">
          <graphic id="2287" net="1" source="1239" target="2119" state="1" show="1" pen="0,0,0" brush="0,0,0" edge_designtype="3">
            <points count="2">
              <point x="1490.00" y="880.00"/>
              <point x="1210.00" y="880.00"/>
            </points>
          </graphic>
        </graphics>
      </edge>
      <edge source="1252" target="1841" id="2602" net="1">
        <attribute name="Multiplicity" id="2603" net="1">
          <![CDATA[1]]>
          <graphics count="1">
            <graphic xoff="20.00" x="700.00" y="1520.00" id="2604" net="1" show="1" grparent="2287" state="1" pen="0,0,0" brush="255,255,255"/>
          </graphics>
        </attribute>
        <attribute name="Comment" id="2605" net="1">
          <![CDATA[]]>
          <graphics count="1">
            <graphic xoff="40.00" x="720.00" y="1520.00" id="2606" net="1" show="1" grparent="2287" state="1" pen="0,0,0" brush="255,255,255"/>
          </graphics>
        </attribute>
        <graphics count="1">
          <graphic id="2287" net="1" source="1262" target="1849" state="1" show="1" pen="0,0,0" brush="0,0,0" edge_designtype="3">
            <points count="2">
              <point x="570.00" y="1520.00"/>
              <point x="790.00" y="1520.00"/>
            </points>
          </graphic>
        </graphics>
      </edge>
      <edge source="1263" target="1787" id="2607" net="1">
        <attribute name="Multiplicity" id="2608" net="1">
          <![CDATA[1]]>
          <graphics count="1">
            <graphic xoff="20.00" x="1080.00" y="980.00" id="2609" net="1" show="1" grparent="2287" state="1" pen="0,0,0" brush="255,255,255"/>
          </graphics>
        </attribute>
        <attribute name="Comment" id="2610" net="1">
          <![CDATA[]]>
          <graphics count="1">
            <graphic xoff="40.00" x="1100.00" y="980.00" id="2611" net="1" show="1" grparent="2287" state="1" pen="0,0,0" brush="255,255,255"/>
          </graphics>
        </attribute>
        <graphics count="1">
          <graphic id="2287" net="1" source="1273" target="1795" state="1" show="1" pen="0,0,0" brush="0,0,0" edge_designtype="3">
            <points count="2">
              <point x="1060.00" y="950.00"/>
              <point x="1060.00" y="1010.00"/>
            </points>
          </graphic>
        </graphics>
      </edge>
      <edge source="1274" target="1760" id="2612" net="1">
        <attribute name="Multiplicity" id="2613" net="1">
          <![CDATA[1]]>
          <graphics count="1">
            <graphic xoff="20.00" x="620.00" y="60.00" id="2614" net="1" show="1" grparent="2287" state="1" pen="0,0,0" brush="255,255,255"/>
          </graphics>
        </attribute>
        <attribute name="Comment" id="2615" net="1">
          <![CDATA[]]>
          <graphics count="1">
            <graphic xoff="40.00" x="640.00" y="60.00" id="2616" net="1" show="1" grparent="2287" state="1" pen="0,0,0" brush="255,255,255"/>
          </graphics>
        </attribute>
        <graphics count="1">
          <graphic id="2287" net="1" source="1284" target="1768" state="1" show="1" pen="0,0,0" brush="0,0,0" edge_designtype="3">
            <points count="2">
              <point x="690.00" y="60.00"/>
              <point x="510.00" y="60.00"/>
            </points>
          </graphic>
        </graphics>
      </edge>
      <edge source="1274" target="1850" id="2617" net="1">
        <attribute name="Multiplicity" id="2618" net="1">
          <![CDATA[1]]>
          <graphics count="1">
            <graphic xoff="20.00" x="720.00" y="90.00" id="2619" net="1" show="1" grparent="2287" state="1" pen="0,0,0" brush="255,255,255"/>
          </graphics>
        </attribute>
        <attribute name="Comment" id="2620" net="1">
          <![CDATA[]]>
          <graphics count="1">
            <graphic xoff="40.00" x="740.00" y="90.00" id="2621" net="1" show="1" grparent="2287" state="1" pen="0,0,0" brush="255,255,255"/>
          </graphics>
        </attribute>
        <graphics count="1">
          <graphic id="2287" net="1" source="1284" target="1858" state="1" show="1" pen="0,0,0" brush="0,0,0" edge_designtype="3">
            <points count="2">
              <point x="700.00" y="70.00"/>
              <point x="700.00" y="110.00"/>
            </points>
          </graphic>
        </graphics>
      </edge>
      <edge source="1274" target="2120" id="2622" net="1">
        <attribute name="Multiplicity" id="2623" net="1">
          <![CDATA[1]]>
          <graphics count="1">
            <graphic xoff="19.74" yoff="-10.03" x="1430.00" y="970.00" id="2624" net="1" show="1" grparent="2287" state="1" pen="0,0,0" brush="255,255,255"/>
          </graphics>
        </attribute>
        <attribute name="Comment" id="2625" net="1">
          <![CDATA[]]>
          <graphics count="1">
            <graphic xoff="39.74" yoff="-10.03" x="1450.00" y="970.00" id="2626" net="1" show="1" grparent="2287" state="1" pen="0,0,0" brush="255,255,255"/>
          </graphics>
        </attribute>
        <graphics count="1">
          <graphic id="2287" net="1" source="1320" target="2128" state="1" show="1" pen="0,0,0" brush="0,0,0" edge_designtype="3">
            <points count="2">
              <point x="1490.24" y="997.83"/>
              <point x="1330.00" y="962.22"/>
            </points>
          </graphic>
        </graphics>
      </edge>
      <edge source="1274" target="1679" id="2627" net="1">
        <attribute name="Multiplicity" id="2628" net="1">
          <![CDATA[1]]>
          <graphics count="1">
            <graphic xoff="20.19" yoff="0.05" x="1070.00" y="140.00" id="2629" net="1" show="1" grparent="2287" state="1" pen="0,0,0" brush="255,255,255"/>
          </graphics>
        </attribute>
        <attribute name="Comment" id="2630" net="1">
          <![CDATA[]]>
          <graphics count="1">
            <graphic xoff="40.19" yoff="0.05" x="1090.00" y="140.00" id="2631" net="1" show="1" grparent="2287" state="1" pen="0,0,0" brush="255,255,255"/>
          </graphics>
        </attribute>
        <graphics count="1">
          <graphic id="2287" net="1" source="1331" target="1687" state="1" show="1" pen="0,0,0" brush="0,0,0" edge_designtype="3">
            <points count="2">
              <point x="989.62" y="122.75"/>
              <point x="1110.00" y="157.14"/>
            </points>
          </graphic>
        </graphics>
      </edge>
      <edge source="1274" target="2264" id="2632" net="1">
        <attribute name="Multiplicity" id="2633" net="1">
          <![CDATA[1]]>
          <graphics count="1">
            <graphic xoff="20.00" yoff="19.91" x="1400.00" y="580.00" id="2634" net="1" show="1" grparent="2287" state="1" pen="0,0,0" brush="255,255,255"/>
          </graphics>
        </attribute>
        <attribute name="Comment" id="2635" net="1">
          <![CDATA[]]>
          <graphics count="1">
            <graphic xoff="40.00" yoff="19.91" x="1420.00" y="580.00" id="2636" net="1" show="1" grparent="2287" state="1" pen="0,0,0" brush="255,255,255"/>
          </graphics>
        </attribute>
        <graphics count="1">
          <graphic id="2287" net="1" source="1342" target="2272" state="1" show="1" pen="0,0,0" brush="0,0,0" edge_designtype="3">
            <points count="2">
              <point x="1430.51" y="576.84"/>
              <point x="1330.00" y="543.33"/>
            </points>
          </graphic>
        </graphics>
      </edge>
      <edge source="1355" target="1670" id="2637" net="1">
        <attribute name="Multiplicity" id="2638" net="1">
          <![CDATA[1]]>
          <graphics count="1">
            <graphic xoff="19.47" yoff="0.26" x="1280.00" y="690.00" id="2639" net="1" show="1" grparent="2287" state="1" pen="0,0,0" brush="255,255,255"/>
          </graphics>
        </attribute>
        <attribute name="Comment" id="2640" net="1">
          <![CDATA[]]>
          <graphics count="1">
            <graphic xoff="39.47" yoff="0.26" x="1300.00" y="690.00" id="2641" net="1" show="1" grparent="2287" state="1" pen="0,0,0" brush="255,255,255"/>
          </graphics>
        </attribute>
        <graphics count="1">
          <graphic id="2287" net="1" source="1365" target="1678" state="1" show="1" pen="0,0,0" brush="0,0,0" edge_designtype="3">
            <points count="2">
              <point x="1311.06" y="664.47"/>
              <point x="1210.00" y="715.00"/>
            </points>
          </graphic>
        </graphics>
      </edge>
      <edge source="1366" target="2111" id="2642" net="1">
        <attribute name="Multiplicity" id="2643" net="1">
          <![CDATA[1]]>
          <graphics count="1">
            <graphic xoff="20.00" x="1220.00" y="830.00" id="2644" net="1" show="1" grparent="2287" state="1" pen="0,0,0" brush="255,255,255"/>
          </graphics>
        </attribute>
        <attribute name="Comment" id="2645" net="1">
          <![CDATA[]]>
          <graphics count="1">
            <graphic xoff="40.00" x="1240.00" y="830.00" id="2646" net="1" show="1" grparent="2287" state="1" pen="0,0,0" brush="255,255,255"/>
          </graphics>
        </attribute>
        <graphics count="1">
          <graphic id="2287" net="1" source="1376" target="2119" state="1" show="1" pen="0,0,0" brush="0,0,0" edge_designtype="3">
            <points count="2">
              <point x="1200.00" y="790.00"/>
              <point x="1200.00" y="870.00"/>
            </points>
          </graphic>
        </graphics>
      </edge>
      <edge source="1377" target="2066" id="2647" net="1">
        <attribute name="Multiplicity" id="2648" net="1">
          <![CDATA[1]]>
          <graphics count="1">
            <graphic xoff="20.00" x="720.00" y="510.00" id="2649" net="1" show="1" grparent="2287" state="1" pen="0,0,0" brush="255,255,255"/>
          </graphics>
        </attribute>
        <attribute name="Comment" id="2650" net="1">
          <![CDATA[]]>
          <graphics count="1">
            <graphic xoff="40.00" x="740.00" y="510.00" id="2651" net="1" show="1" grparent="2287" state="1" pen="0,0,0" brush="255,255,255"/>
          </graphics>
        </attribute>
        <graphics count="1">
          <graphic id="2287" net="1" source="1387" target="2074" state="1" show="1" pen="0,0,0" brush="0,0,0" edge_designtype="3">
            <points count="2">
              <point x="700.00" y="490.00"/>
              <point x="700.00" y="530.00"/>
            </points>
          </graphic>
        </graphics>
      </edge>
      <edge source="1388" target="2075" id="2652" net="1">
        <attribute name="Multiplicity" id="2653" net="1">
          <![CDATA[1]]>
          <graphics count="1">
            <graphic xoff="20.00" yoff="-10.00" x="710.00" y="900.00" id="2654" net="1" show="1" grparent="2287" state="1" pen="0,0,0" brush="255,255,255"/>
          </graphics>
        </attribute>
        <attribute name="Comment" id="2655" net="1">
          <![CDATA[]]>
          <graphics count="1">
            <graphic xoff="40.00" yoff="-10.00" x="730.00" y="900.00" id="2656" net="1" show="1" grparent="2287" state="1" pen="0,0,0" brush="255,255,255"/>
          </graphics>
        </attribute>
        <graphics count="1">
          <graphic id="2287" net="1" source="1398" target="2083" state="1" show="1" pen="0,0,0" brush="0,0,0" edge_designtype="3">
            <points count="2">
              <point x="790.04" y="919.09"/>
              <point x="590.00" y="900.91"/>
            </points>
          </graphic>
        </graphics>
      </edge>
      <edge source="1388" target="2084" id="2657" net="1">
        <attribute name="Multiplicity" id="2658" net="1">
          <![CDATA[1]]>
          <graphics count="1">
            <graphic xoff="20.00" yoff="-10.00" x="820.00" y="950.00" id="2659" net="1" show="1" grparent="2287" state="1" pen="0,0,0" brush="255,255,255"/>
          </graphics>
        </attribute>
        <attribute name="Comment" id="2660" net="1">
          <![CDATA[]]>
          <graphics count="1">
            <graphic xoff="40.00" yoff="-10.00" x="840.00" y="950.00" id="2661" net="1" show="1" grparent="2287" state="1" pen="0,0,0" brush="255,255,255"/>
          </graphics>
        </attribute>
        <graphics count="1">
          <graphic id="2287" net="1" source="1398" target="2092" state="1" show="1" pen="0,0,0" brush="0,0,0" edge_designtype="3">
            <points count="2">
              <point x="800.00" y="930.00"/>
              <point x="800.00" y="990.00"/>
            </points>
          </graphic>
        </graphics>
      </edge>
      <edge source="1388" target="2093" id="2662" net="1">
        <attribute name="Multiplicity" id="2663" net="1">
          <![CDATA[1]]>
          <graphics count="1">
            <graphic xoff="20.00" yoff="-10.01" x="890.00" y="900.00" id="2664" net="1" show="1" grparent="2287" state="1" pen="0,0,0" brush="255,255,255"/>
          </graphics>
        </attribute>
        <attribute name="Comment" id="2665" net="1">
          <![CDATA[]]>
          <graphics count="1">
            <graphic xoff="40.00" yoff="-10.01" x="910.00" y="900.00" id="2666" net="1" show="1" grparent="2287" state="1" pen="0,0,0" brush="255,255,255"/>
          </graphics>
        </attribute>
        <graphics count="1">
          <graphic id="2287" net="1" source="1398" target="2101" state="1" show="1" pen="0,0,0" brush="0,0,0" edge_designtype="3">
            <points count="2">
              <point x="809.90" y="918.59"/>
              <point x="930.00" y="901.43"/>
            </points>
          </graphic>
        </graphics>
      </edge>
      <edge source="1399" target="2120" id="2667" net="1">
        <attribute name="Multiplicity" id="2668" net="1">
          <![CDATA[1]]>
          <graphics count="1">
            <graphic xoff="20.00" yoff="-9.99" x="1280.00" y="940.00" id="2669" net="1" show="1" grparent="2287" state="1" pen="0,0,0" brush="255,255,255"/>
          </graphics>
        </attribute>
        <attribute name="Comment" id="2670" net="1">
          <![CDATA[]]>
          <graphics count="1">
            <graphic xoff="40.00" yoff="-9.99" x="1300.00" y="940.00" id="2671" net="1" show="1" grparent="2287" state="1" pen="0,0,0" brush="255,255,255"/>
          </graphics>
        </attribute>
        <graphics count="1">
          <graphic id="2287" net="1" source="1409" target="2128" state="1" show="1" pen="0,0,0" brush="0,0,0" edge_designtype="3">
            <points count="2">
              <point x="1209.86" y="941.64"/>
              <point x="1310.00" y="958.33"/>
            </points>
          </graphic>
        </graphics>
      </edge>
      <edge source="1410" target="2129" id="2672" net="1">
        <attribute name="Multiplicity" id="2673" net="1">
          <![CDATA[1]]>
          <graphics count="1">
            <graphic xoff="20.00" x="1590.00" y="800.00" id="2674" net="1" show="1" grparent="2287" state="1" pen="0,0,0" brush="255,255,255"/>
          </graphics>
        </attribute>
        <attribute name="Comment" id="2675" net="1">
          <![CDATA[]]>
          <graphics count="1">
            <graphic xoff="40.00" x="1610.00" y="800.00" id="2676" net="1" show="1" grparent="2287" state="1" pen="0,0,0" brush="255,255,255"/>
          </graphics>
        </attribute>
        <graphics count="1">
          <graphic id="2287" net="1" source="1420" target="2137" state="1" show="1" pen="0,0,0" brush="0,0,0" edge_designtype="3">
            <points count="2">
              <point x="1630.00" y="800.00"/>
              <point x="1510.00" y="800.00"/>
            </points>
          </graphic>
        </graphics>
      </edge>
      <edge source="1421" target="2129" id="2677" net="1">
        <attribute name="Multiplicity" id="2678" net="1">
          <![CDATA[1]]>
          <graphics count="1">
            <graphic xoff="20.00" x="1430.00" y="800.00" id="2679" net="1" show="1" grparent="2287" state="1" pen="0,0,0" brush="255,255,255"/>
          </graphics>
        </attribute>
        <attribute name="Comment" id="2680" net="1">
          <![CDATA[]]>
          <graphics count="1">
            <graphic xoff="40.00" x="1450.00" y="800.00" id="2681" net="1" show="1" grparent="2287" state="1" pen="0,0,0" brush="255,255,255"/>
          </graphics>
        </attribute>
        <graphics count="1">
          <graphic id="2287" net="1" source="1431" target="2137" state="1" show="1" pen="0,0,0" brush="0,0,0" edge_designtype="3">
            <points count="2">
              <point x="1330.00" y="800.00"/>
              <point x="1490.00" y="800.00"/>
            </points>
          </graphic>
        </graphics>
      </edge>
      <edge source="1432" target="2147" id="2682" net="1">
        <attribute name="Multiplicity" id="2683" net="1">
          <![CDATA[1]]>
          <graphics count="1">
            <graphic xoff="20.00" x="1440.00" y="160.00" id="2684" net="1" show="1" grparent="2287" state="1" pen="0,0,0" brush="255,255,255"/>
          </graphics>
        </attribute>
        <attribute name="Comment" id="2685" net="1">
          <![CDATA[]]>
          <graphics count="1">
            <graphic xoff="40.00" x="1460.00" y="160.00" id="2686" net="1" show="1" grparent="2287" state="1" pen="0,0,0" brush="255,255,255"/>
          </graphics>
        </attribute>
        <graphics count="1">
          <graphic id="2287" net="1" source="1442" target="2155" state="1" show="1" pen="0,0,0" brush="0,0,0" edge_designtype="3">
            <points count="2">
              <point x="1420.00" y="130.00"/>
              <point x="1420.00" y="190.00"/>
            </points>
          </graphic>
        </graphics>
      </edge>
      <edge source="1432" target="1967" id="2687" net="1">
        <attribute name="Multiplicity" id="2688" net="1">
          <![CDATA[1]]>
          <graphics count="1">
            <graphic xoff="20.00" x="510.00" y="1760.00" id="2689" net="1" show="1" grparent="2287" state="1" pen="0,0,0" brush="255,255,255"/>
          </graphics>
        </attribute>
        <attribute name="Comment" id="2690" net="1">
          <![CDATA[]]>
          <graphics count="1">
            <graphic xoff="40.00" x="530.00" y="1760.00" id="2691" net="1" show="1" grparent="2287" state="1" pen="0,0,0" brush="255,255,255"/>
          </graphics>
        </attribute>
        <graphics count="1">
          <graphic id="2287" net="1" source="1478" target="1975" state="1" show="1" pen="0,0,0" brush="0,0,0" edge_designtype="3">
            <points count="2">
              <point x="430.00" y="1760.00"/>
              <point x="550.00" y="1760.00"/>
            </points>
          </graphic>
        </graphics>
      </edge>
      <edge source="1491" target="2156" id="2692" net="1">
        <attribute name="Multiplicity" id="2693" net="1">
          <![CDATA[1]]>
          <graphics count="1">
            <graphic xoff="20.00" x="1560.00" y="70.00" id="2694" net="1" show="1" grparent="2287" state="1" pen="0,0,0" brush="255,255,255"/>
          </graphics>
        </attribute>
        <attribute name="Comment" id="2695" net="1">
          <![CDATA[]]>
          <graphics count="1">
            <graphic xoff="40.00" x="1580.00" y="70.00" id="2696" net="1" show="1" grparent="2287" state="1" pen="0,0,0" brush="255,255,255"/>
          </graphics>
        </attribute>
        <graphics count="1">
          <graphic id="2287" net="1" source="1501" target="2164" state="1" show="1" pen="0,0,0" brush="0,0,0" edge_designtype="3">
            <points count="2">
              <point x="1540.00" y="30.00"/>
              <point x="1540.00" y="110.00"/>
            </points>
          </graphic>
        </graphics>
      </edge>
      <edge source="1502" target="2192" id="2697" net="1">
        <attribute name="Multiplicity" id="2698" net="1">
          <![CDATA[1]]>
          <graphics count="1">
            <graphic xoff="19.90" yoff="0.02" x="210.00" y="130.00" id="2699" net="1" show="1" grparent="2287" state="1" pen="0,0,0" brush="255,255,255"/>
          </graphics>
        </attribute>
        <attribute name="Comment" id="2700" net="1">
          <![CDATA[]]>
          <graphics count="1">
            <graphic xoff="39.90" yoff="0.02" x="230.00" y="130.00" id="2701" net="1" show="1" grparent="2287" state="1" pen="0,0,0" brush="255,255,255"/>
          </graphics>
        </attribute>
        <graphics count="1">
          <graphic id="2287" net="1" source="1512" target="2200" state="1" show="1" pen="0,0,0" brush="0,0,0" edge_designtype="3">
            <points count="2">
              <point x="230.19" y="121.96"/>
              <point x="150.00" y="138.00"/>
            </points>
          </graphic>
        </graphics>
      </edge>
      <edge source="1502" target="2183" id="2702" net="1">
        <attribute name="Multiplicity" id="2703" net="1">
          <![CDATA[1]]>
          <graphics count="1">
            <graphic xoff="20.10" yoff="-9.86" x="310.00" y="130.00" id="2704" net="1" show="1" grparent="2287" state="1" pen="0,0,0" brush="255,255,255"/>
          </graphics>
        </attribute>
        <attribute name="Comment" id="2705" net="1">
          <![CDATA[]]>
          <graphics count="1">
            <graphic xoff="40.10" yoff="-9.86" x="330.00" y="130.00" id="2706" net="1" show="1" grparent="2287" state="1" pen="0,0,0" brush="255,255,255"/>
          </graphics>
        </attribute>
        <graphics count="1">
          <graphic id="2287" net="1" source="1512" target="2191" state="1" show="1" pen="0,0,0" brush="0,0,0" edge_designtype="3">
            <points count="2">
              <point x="249.28" y="123.71"/>
              <point x="330.00" y="156.00"/>
            </points>
          </graphic>
        </graphics>
      </edge>
      <edge source="1513" target="1706" id="2707" net="1">
        <attribute name="Multiplicity" id="2708" net="1">
          <![CDATA[1]]>
          <graphics count="1">
            <graphic xoff="20.00" x="160.00" y="510.00" id="2709" net="1" show="1" grparent="2287" state="1" pen="0,0,0" brush="255,255,255"/>
          </graphics>
        </attribute>
        <attribute name="Comment" id="2710" net="1">
          <![CDATA[]]>
          <graphics count="1">
            <graphic xoff="40.00" x="180.00" y="510.00" id="2711" net="1" show="1" grparent="2287" state="1" pen="0,0,0" brush="255,255,255"/>
          </graphics>
        </attribute>
        <graphics count="1">
          <graphic id="2287" net="1" source="1523" target="1714" state="1" show="1" pen="0,0,0" brush="0,0,0" edge_designtype="3">
            <points count="2">
              <point x="140.00" y="430.00"/>
              <point x="140.00" y="590.00"/>
            </points>
          </graphic>
        </graphics>
      </edge>
      <edge source="1524" target="2210" id="2712" net="1">
        <attribute name="Multiplicity" id="2713" net="1">
          <![CDATA[1]]>
          <graphics count="1">
            <graphic xoff="20.00" yoff="40.00" x="260.00" y="650.00" id="2714" net="1" show="1" grparent="2287" state="1" pen="0,0,0" brush="255,255,255"/>
          </graphics>
        </attribute>
        <attribute name="Comment" id="2715" net="1">
          <![CDATA[]]>
          <graphics count="1">
            <graphic xoff="40.00" yoff="40.00" x="280.00" y="650.00" id="2716" net="1" show="1" grparent="2287" state="1" pen="0,0,0" brush="255,255,255"/>
          </graphics>
        </attribute>
        <graphics count="1">
          <graphic id="2287" net="1" source="1534" target="2218" state="1" show="1" pen="0,0,0" brush="0,0,0" edge_designtype="3">
            <points count="2">
              <point x="240.00" y="570.00"/>
              <point x="240.00" y="650.00"/>
            </points>
          </graphic>
        </graphics>
      </edge>
      <edge source="1535" target="2210" id="2717" net="1">
        <attribute name="Multiplicity" id="2718" net="1">
          <![CDATA[1]]>
          <graphics count="1">
            <graphic xoff="20.00" yoff="19.86" x="310.00" y="700.00" id="2719" net="1" show="1" grparent="2287" state="1" pen="0,0,0" brush="255,255,255"/>
          </graphics>
        </attribute>
        <attribute name="Comment" id="2720" net="1">
          <![CDATA[]]>
          <graphics count="1">
            <graphic xoff="40.00" yoff="19.86" x="330.00" y="700.00" id="2721" net="1" show="1" grparent="2287" state="1" pen="0,0,0" brush="255,255,255"/>
          </graphics>
        </attribute>
        <graphics count="1">
          <graphic id="2287" net="1" source="1545" target="2218" state="1" show="1" pen="0,0,0" brush="0,0,0" edge_designtype="3">
            <points count="2">
              <point x="330.72" y="696.29"/>
              <point x="250.00" y="664.00"/>
            </points>
          </graphic>
        </graphics>
      </edge>
      <edge source="1546" target="2066" id="2722" net="1">
        <attribute name="Multiplicity" id="2723" net="1">
          <![CDATA[1]]>
          <graphics count="1">
            <graphic xoff="19.90" yoff="0.02" x="870.00" y="510.00" id="2724" net="1" show="1" grparent="2287" state="1" pen="0,0,0" brush="255,255,255"/>
          </graphics>
        </attribute>
        <attribute name="Comment" id="2725" net="1">
          <![CDATA[]]>
          <graphics count="1">
            <graphic xoff="39.90" yoff="0.02" x="890.00" y="510.00" id="2726" net="1" show="1" grparent="2287" state="1" pen="0,0,0" brush="255,255,255"/>
          </graphics>
        </attribute>
        <graphics count="1">
          <graphic id="2287" net="1" source="1556" target="2074" state="1" show="1" pen="0,0,0" brush="0,0,0" edge_designtype="3">
            <points count="2">
              <point x="990.19" y="481.96"/>
              <point x="710.00" y="538.00"/>
            </points>
          </graphic>
        </graphics>
      </edge>
      <edge source="1557" target="1679" id="2727" net="1">
        <attribute name="Multiplicity" id="2728" net="1">
          <![CDATA[1]]>
          <graphics count="1">
            <graphic xoff="19.64" yoff="0.14" x="1190.00" y="140.00" id="2729" net="1" show="1" grparent="2287" state="1" pen="0,0,0" brush="255,255,255"/>
          </graphics>
        </attribute>
        <attribute name="Comment" id="2730" net="1">
          <![CDATA[]]>
          <graphics count="1">
            <graphic xoff="39.64" yoff="0.14" x="1210.00" y="140.00" id="2731" net="1" show="1" grparent="2287" state="1" pen="0,0,0" brush="255,255,255"/>
          </graphics>
        </attribute>
        <graphics count="1">
          <graphic id="2287" net="1" source="1567" target="1687" state="1" show="1" pen="0,0,0" brush="0,0,0" edge_designtype="3">
            <points count="2">
              <point x="1210.72" y="123.71"/>
              <point x="1130.00" y="156.00"/>
            </points>
          </graphic>
        </graphics>
      </edge>
      <edge source="1557" target="2183" id="2732" net="1">
        <attribute name="Multiplicity" id="2733" net="1">
          <![CDATA[1]]>
          <graphics count="1">
            <graphic xoff="21.10" yoff="-8.54" x="310.00" y="100.00" id="2734" net="1" show="1" grparent="2287" state="1" pen="0,0,0" brush="255,255,255"/>
          </graphics>
        </attribute>
        <attribute name="Comment" id="2735" net="1">
          <![CDATA[]]>
          <graphics count="1">
            <graphic xoff="41.10" yoff="-8.54" x="330.00" y="100.00" id="2736" net="1" show="1" grparent="2287" state="1" pen="0,0,0" brush="255,255,255"/>
          </graphics>
        </attribute>
        <graphics count="1">
          <graphic id="2287" net="1" source="1603" target="2191" state="1" show="1" pen="0,0,0" brush="0,0,0" edge_designtype="3">
            <points count="2">
              <point x="247.07" y="67.07"/>
              <point x="330.00" y="150.00"/>
            </points>
          </graphic>
        </graphics>
      </edge>
      <edge source="1557" target="2192" id="2737" net="1">
        <attribute name="Multiplicity" id="2738" net="1">
          <![CDATA[1]]>
          <graphics count="1">
            <graphic xoff="18.90" yoff="0.88" x="210.00" y="100.00" id="2739" net="1" show="1" grparent="2287" state="1" pen="0,0,0" brush="255,255,255"/>
          </graphics>
        </attribute>
        <attribute name="Comment" id="2740" net="1">
          <![CDATA[]]>
          <graphics count="1">
            <graphic xoff="38.90" yoff="0.88" x="230.00" y="100.00" id="2741" net="1" show="1" grparent="2287" state="1" pen="0,0,0" brush="255,255,255"/>
          </graphics>
        </attribute>
        <graphics count="1">
          <graphic id="2287" net="1" source="1603" target="2200" state="1" show="1" pen="0,0,0" brush="0,0,0" edge_designtype="3">
            <points count="2">
              <point x="232.19" y="66.25"/>
              <point x="150.00" y="132.00"/>
            </points>
          </graphic>
        </graphics>
      </edge>
      <edge source="1616" target="1377" id="2742" net="1">
        <attribute name="Multiplicity" id="2743" net="1">
          <![CDATA[1]]>
          <graphics count="1">
            <graphic xoff="20.00" x="720.00" y="460.00" id="2744" net="1" show="1" grparent="2287" state="1" pen="0,0,0" brush="255,255,255"/>
          </graphics>
        </attribute>
        <attribute name="Comment" id="2745" net="1">
          <![CDATA[]]>
          <graphics count="1">
            <graphic xoff="40.00" x="740.00" y="460.00" id="2746" net="1" show="1" grparent="2287" state="1" pen="0,0,0" brush="255,255,255"/>
          </graphics>
        </attribute>
        <graphics count="1">
          <graphic id="2287" net="1" source="1624" target="1387" state="1" show="1" pen="0,0,0" brush="0,0,0" edge_designtype="3">
            <points count="2">
              <point x="700.00" y="450.00"/>
              <point x="700.00" y="470.00"/>
            </points>
          </graphic>
        </graphics>
      </edge>
      <edge source="1625" target="248" id="2747" net="1">
        <attribute name="Multiplicity" id="2748" net="1">
          <![CDATA[1]]>
          <graphics count="1">
            <graphic xoff="20.53" yoff="-10.16" x="1000.00" y="600.00" id="2749" net="1" show="1" grparent="2287" state="1" pen="0,0,0" brush="255,255,255"/>
          </graphics>
        </attribute>
        <attribute name="Comment" id="2750" net="1">
          <![CDATA[]]>
          <graphics count="1">
            <graphic xoff="40.53" yoff="-10.16" x="1020.00" y="600.00" id="2751" net="1" show="1" grparent="2287" state="1" pen="0,0,0" brush="255,255,255"/>
          </graphics>
        </attribute>
        <graphics count="1">
          <graphic id="2287" net="1" source="1633" target="258" state="1" show="1" pen="0,0,0" brush="0,0,0" edge_designtype="3">
            <points count="2">
              <point x="1090.00" y="564.17"/>
              <point x="869.23" y="656.15"/>
            </points>
          </graphic>
        </graphics>
      </edge>
      <edge source="1625" target="259" id="2752" net="1">
        <attribute name="Multiplicity" id="2753" net="1">
          <![CDATA[1]]>
          <graphics count="1">
            <graphic xoff="20.00" yoff="-10.00" x="1120.00" y="600.00" id="2754" net="1" show="1" grparent="2287" state="1" pen="0,0,0" brush="255,255,255"/>
          </graphics>
        </attribute>
        <attribute name="Comment" id="2755" net="1">
          <![CDATA[]]>
          <graphics count="1">
            <graphic xoff="40.00" yoff="-10.00" x="1140.00" y="600.00" id="2756" net="1" show="1" grparent="2287" state="1" pen="0,0,0" brush="255,255,255"/>
          </graphics>
        </attribute>
        <graphics count="1">
          <graphic id="2287" net="1" source="1633" target="269" state="1" show="1" pen="0,0,0" brush="0,0,0" edge_designtype="3">
            <points count="2">
              <point x="1100.00" y="570.00"/>
              <point x="1100.00" y="650.00"/>
            </points>
          </graphic>
        </graphics>
      </edge>
      <edge source="1625" target="406" id="2757" net="1">
        <attribute name="Multiplicity" id="2758" net="1">
          <![CDATA[1]]>
          <graphics count="1">
            <graphic xoff="19.81" yoff="-10.03" x="1330.00" y="600.00" id="2759" net="1" show="1" grparent="2287" state="1" pen="0,0,0" brush="255,255,255"/>
          </graphics>
        </attribute>
        <attribute name="Comment" id="2760" net="1">
          <![CDATA[]]>
          <graphics count="1">
            <graphic xoff="39.81" yoff="-10.03" x="1350.00" y="600.00" id="2761" net="1" show="1" grparent="2287" state="1" pen="0,0,0" brush="255,255,255"/>
          </graphics>
        </attribute>
        <graphics count="1">
          <graphic id="2287" net="1" source="1633" target="416" state="1" show="1" pen="0,0,0" brush="0,0,0" edge_designtype="3">
            <points count="2">
              <point x="1110.00" y="562.38"/>
              <point x="1510.27" y="657.68"/>
            </points>
          </graphic>
        </graphics>
      </edge>
      <edge source="1634" target="395" id="2762" net="1">
        <attribute name="Multiplicity" id="2763" net="1">
          <![CDATA[1]]>
          <graphics count="1">
            <graphic xoff="20.00" x="820.00" y="750.00" id="2764" net="1" show="1" grparent="2287" state="1" pen="0,0,0" brush="255,255,255"/>
          </graphics>
        </attribute>
        <attribute name="Comment" id="2765" net="1">
          <![CDATA[]]>
          <graphics count="1">
            <graphic xoff="40.00" x="840.00" y="750.00" id="2766" net="1" show="1" grparent="2287" state="1" pen="0,0,0" brush="255,255,255"/>
          </graphics>
        </attribute>
        <graphics count="1">
          <graphic id="2287" net="1" source="1642" target="405" state="1" show="1" pen="0,0,0" brush="0,0,0" edge_designtype="3">
            <points count="2">
              <point x="800.00" y="730.00"/>
              <point x="800.00" y="770.00"/>
            </points>
          </graphic>
        </graphics>
      </edge>
      <edge source="1643" target="384" id="2767" net="1">
        <attribute name="Multiplicity" id="2768" net="1">
          <![CDATA[1]]>
          <graphics count="1">
            <graphic xoff="20.00" yoff="-10.02" x="710.00" y="660.00" id="2769" net="1" show="1" grparent="2287" state="1" pen="0,0,0" brush="255,255,255"/>
          </graphics>
        </attribute>
        <attribute name="Comment" id="2770" net="1">
          <![CDATA[]]>
          <graphics count="1">
            <graphic xoff="40.00" yoff="-10.02" x="730.00" y="660.00" id="2771" net="1" show="1" grparent="2287" state="1" pen="0,0,0" brush="255,255,255"/>
          </graphics>
        </attribute>
        <graphics count="1">
          <graphic id="2287" net="1" source="1651" target="394" state="1" show="1" pen="0,0,0" brush="0,0,0" edge_designtype="3">
            <points count="2">
              <point x="650.00" y="662.00"/>
              <point x="730.19" y="678.04"/>
            </points>
          </graphic>
        </graphics>
      </edge>
      <edge source="1652" target="1388" id="2772" net="1">
        <attribute name="Multiplicity" id="2773" net="1">
          <![CDATA[1]]>
          <graphics count="1">
            <graphic xoff="20.00" yoff="-10.00" x="820.00" y="880.00" id="2774" net="1" show="1" grparent="2287" state="1" pen="0,0,0" brush="255,255,255"/>
          </graphics>
        </attribute>
        <attribute name="Comment" id="2775" net="1">
          <![CDATA[]]>
          <graphics count="1">
            <graphic xoff="40.00" yoff="-10.00" x="840.00" y="880.00" id="2776" net="1" show="1" grparent="2287" state="1" pen="0,0,0" brush="255,255,255"/>
          </graphics>
        </attribute>
        <graphics count="1">
          <graphic id="2287" net="1" source="1660" target="1398" state="1" show="1" pen="0,0,0" brush="0,0,0" edge_designtype="3">
            <points count="2">
              <point x="800.00" y="870.00"/>
              <point x="800.00" y="910.00"/>
            </points>
          </graphic>
        </graphics>
      </edge>
      <edge source="1670" target="1366" id="2777" net="1">
        <attribute name="Multiplicity" id="2778" net="1">
          <![CDATA[1]]>
          <graphics count="1">
            <graphic xoff="20.00" x="1220.00" y="750.00" id="2779" net="1" show="1" grparent="2287" state="1" pen="0,0,0" brush="255,255,255"/>
          </graphics>
        </attribute>
        <attribute name="Comment" id="2780" net="1">
          <![CDATA[]]>
          <graphics count="1">
            <graphic xoff="40.00" x="1240.00" y="750.00" id="2781" net="1" show="1" grparent="2287" state="1" pen="0,0,0" brush="255,255,255"/>
          </graphics>
        </attribute>
        <graphics count="1">
          <graphic id="2287" net="1" source="1678" target="1376" state="1" show="1" pen="0,0,0" brush="0,0,0" edge_designtype="3">
            <points count="2">
              <point x="1200.00" y="730.00"/>
              <point x="1200.00" y="770.00"/>
            </points>
          </graphic>
        </graphics>
      </edge>
      <edge source="1679" target="439" id="2782" net="1">
        <attribute name="Multiplicity" id="2783" net="1">
          <![CDATA[1]]>
          <graphics count="1">
            <graphic xoff="20.00" x="1140.00" y="300.00" id="2784" net="1" show="1" grparent="2287" state="1" pen="0,0,0" brush="255,255,255"/>
          </graphics>
        </attribute>
        <attribute name="Comment" id="2785" net="1">
          <![CDATA[]]>
          <graphics count="1">
            <graphic xoff="40.00" x="1160.00" y="300.00" id="2786" net="1" show="1" grparent="2287" state="1" pen="0,0,0" brush="255,255,255"/>
          </graphics>
        </attribute>
        <graphics count="1">
          <graphic id="2287" net="1" source="1687" target="449" state="1" show="1" pen="0,0,0" brush="0,0,0" edge_designtype="3">
            <points count="2">
              <point x="1120.00" y="170.00"/>
              <point x="1120.00" y="430.00"/>
            </points>
          </graphic>
        </graphics>
      </edge>
      <edge source="1688" target="1513" id="2787" net="1">
        <attribute name="Multiplicity" id="2788" net="1">
          <![CDATA[1]]>
          <graphics count="1">
            <graphic xoff="20.00" x="160.00" y="350.00" id="2789" net="1" show="1" grparent="2287" state="1" pen="0,0,0" brush="255,255,255"/>
          </graphics>
        </attribute>
        <attribute name="Comment" id="2790" net="1">
          <![CDATA[]]>
          <graphics count="1">
            <graphic xoff="40.00" x="180.00" y="350.00" id="2791" net="1" show="1" grparent="2287" state="1" pen="0,0,0" brush="255,255,255"/>
          </graphics>
        </attribute>
        <graphics count="1">
          <graphic id="2287" net="1" source="1696" target="1523" state="1" show="1" pen="0,0,0" brush="0,0,0" edge_designtype="3">
            <points count="2">
              <point x="140.00" y="290.00"/>
              <point x="140.00" y="410.00"/>
            </points>
          </graphic>
        </graphics>
      </edge>
      <edge source="1697" target="450" id="2792" net="1">
        <attribute name="Multiplicity" id="2793" net="1">
          <![CDATA[1]]>
          <graphics count="1">
            <graphic xoff="20.00" x="360.00" y="350.00" id="2794" net="1" show="1" grparent="2287" state="1" pen="0,0,0" brush="255,255,255"/>
          </graphics>
        </attribute>
        <attribute name="Comment" id="2795" net="1">
          <![CDATA[]]>
          <graphics count="1">
            <graphic xoff="40.00" x="380.00" y="350.00" id="2796" net="1" show="1" grparent="2287" state="1" pen="0,0,0" brush="255,255,255"/>
          </graphics>
        </attribute>
        <graphics count="1">
          <graphic id="2287" net="1" source="1705" target="460" state="1" show="1" pen="0,0,0" brush="0,0,0" edge_designtype="3">
            <points count="2">
              <point x="340.00" y="290.00"/>
              <point x="340.00" y="410.00"/>
            </points>
          </graphic>
        </graphics>
      </edge>
      <edge source="1706" target="1524" id="2797" net="1">
        <attribute name="Multiplicity" id="2798" net="1">
          <![CDATA[1]]>
          <graphics count="1">
            <graphic xoff="20.00" yoff="20.14" x="210.00" y="600.00" id="2799" net="1" show="1" grparent="2287" state="1" pen="0,0,0" brush="255,255,255"/>
          </graphics>
        </attribute>
        <attribute name="Comment" id="2800" net="1">
          <![CDATA[]]>
          <graphics count="1">
            <graphic xoff="40.00" yoff="20.14" x="230.00" y="600.00" id="2801" net="1" show="1" grparent="2287" state="1" pen="0,0,0" brush="255,255,255"/>
          </graphics>
        </attribute>
        <graphics count="1">
          <graphic id="2287" net="1" source="1714" target="1534" state="1" show="1" pen="0,0,0" brush="0,0,0" edge_designtype="3">
            <points count="2">
              <point x="150.00" y="596.00"/>
              <point x="230.72" y="563.71"/>
            </points>
          </graphic>
        </graphics>
      </edge>
      <edge source="1724" target="1274" id="2802" net="1">
        <attribute name="Multiplicity" id="2803" net="1">
          <![CDATA[1]]>
          <graphics count="1">
            <graphic xoff="20.00" x="840.00" y="60.00" id="2804" net="1" show="1" grparent="2287" state="1" pen="0,0,0" brush="255,255,255"/>
          </graphics>
        </attribute>
        <attribute name="Comment" id="2805" net="1">
          <![CDATA[]]>
          <graphics count="1">
            <graphic xoff="40.00" x="860.00" y="60.00" id="2806" net="1" show="1" grparent="2287" state="1" pen="0,0,0" brush="255,255,255"/>
          </graphics>
        </attribute>
        <graphics count="1">
          <graphic id="2287" net="1" source="1732" target="1284" state="1" show="1" pen="0,0,0" brush="0,0,0" edge_designtype="3">
            <points count="2">
              <point x="930.00" y="60.00"/>
              <point x="710.00" y="60.00"/>
            </points>
          </graphic>
        </graphics>
      </edge>
      <edge source="1724" target="259" id="2807" net="1">
        <attribute name="Multiplicity" id="2808" net="1">
          <![CDATA[1]]>
          <graphics count="1">
            <graphic xoff="20.00" x="960.00" y="40.00" id="2809" net="1" show="1" grparent="2287" state="1" pen="0,0,0" brush="255,255,255"/>
          </graphics>
        </attribute>
        <attribute name="Comment" id="2810" net="1">
          <![CDATA[]]>
          <graphics count="1">
            <graphic xoff="40.00" x="980.00" y="40.00" id="2811" net="1" show="1" grparent="2287" state="1" pen="0,0,0" brush="255,255,255"/>
          </graphics>
        </attribute>
        <graphics count="1">
          <graphic id="2287" net="1" source="1732" target="338" state="1" show="1" pen="0,0,0" brush="0,0,0" edge_designtype="3">
            <points count="2">
              <point x="940.00" y="50.00"/>
              <point x="940.00" y="30.00"/>
            </points>
          </graphic>
        </graphics>
      </edge>
      <edge source="1733" target="494" id="2812" net="1">
        <attribute name="Multiplicity" id="2813" net="1">
          <![CDATA[1]]>
          <graphics count="1">
            <graphic xoff="20.00" x="720.00" y="230.00" id="2814" net="1" show="1" grparent="2287" state="1" pen="0,0,0" brush="255,255,255"/>
          </graphics>
        </attribute>
        <attribute name="Comment" id="2815" net="1">
          <![CDATA[]]>
          <graphics count="1">
            <graphic xoff="40.00" x="740.00" y="230.00" id="2816" net="1" show="1" grparent="2287" state="1" pen="0,0,0" brush="255,255,255"/>
          </graphics>
        </attribute>
        <graphics count="1">
          <graphic id="2287" net="1" source="1741" target="504" state="1" show="1" pen="0,0,0" brush="0,0,0" edge_designtype="3">
            <points count="2">
              <point x="700.00" y="210.00"/>
              <point x="700.00" y="250.00"/>
            </points>
          </graphic>
        </graphics>
      </edge>
      <edge source="1742" target="483" id="2817" net="1">
        <attribute name="Multiplicity" id="2818" net="1">
          <![CDATA[1]]>
          <graphics count="1">
            <graphic xoff="20.00" x="600.00" y="680.00" id="2819" net="1" show="1" grparent="2287" state="1" pen="0,0,0" brush="255,255,255"/>
          </graphics>
        </attribute>
        <attribute name="Comment" id="2820" net="1">
          <![CDATA[]]>
          <graphics count="1">
            <graphic xoff="40.00" x="620.00" y="680.00" id="2821" net="1" show="1" grparent="2287" state="1" pen="0,0,0" brush="255,255,255"/>
          </graphics>
        </attribute>
        <graphics count="1">
          <graphic id="2287" net="1" source="1750" target="493" state="1" show="1" pen="0,0,0" brush="0,0,0" edge_designtype="3">
            <points count="2">
              <point x="580.00" y="730.00"/>
              <point x="580.00" y="630.00"/>
            </points>
          </graphic>
        </graphics>
      </edge>
      <edge source="1751" target="226" id="2822" net="1">
        <attribute name="Multiplicity" id="2823" net="1">
          <![CDATA[1]]>
          <graphics count="1">
            <graphic xoff="20.00" x="720.00" y="370.00" id="2824" net="1" show="1" grparent="2287" state="1" pen="0,0,0" brush="255,255,255"/>
          </graphics>
        </attribute>
        <attribute name="Comment" id="2825" net="1">
          <![CDATA[]]>
          <graphics count="1">
            <graphic xoff="40.00" x="740.00" y="370.00" id="2826" net="1" show="1" grparent="2287" state="1" pen="0,0,0" brush="255,255,255"/>
          </graphics>
        </attribute>
        <graphics count="1">
          <graphic id="2287" net="1" source="1759" target="236" state="1" show="1" pen="0,0,0" brush="0,0,0" edge_designtype="3">
            <points count="2">
              <point x="700.00" y="350.00"/>
              <point x="700.00" y="390.00"/>
            </points>
          </graphic>
        </graphics>
      </edge>
      <edge source="1760" target="1557" id="2827" net="1">
        <attribute name="Multiplicity" id="2828" net="1">
          <![CDATA[1]]>
          <graphics count="1">
            <graphic xoff="20.00" x="390.00" y="60.00" id="2829" net="1" show="1" grparent="2287" state="1" pen="0,0,0" brush="255,255,255"/>
          </graphics>
        </attribute>
        <attribute name="Comment" id="2830" net="1">
          <![CDATA[]]>
          <graphics count="1">
            <graphic xoff="40.00" x="410.00" y="60.00" id="2831" net="1" show="1" grparent="2287" state="1" pen="0,0,0" brush="255,255,255"/>
          </graphics>
        </attribute>
        <graphics count="1">
          <graphic id="2287" net="1" source="1768" target="1603" state="1" show="1" pen="0,0,0" brush="0,0,0" edge_designtype="3">
            <points count="2">
              <point x="490.00" y="60.00"/>
              <point x="250.00" y="60.00"/>
            </points>
          </graphic>
        </graphics>
      </edge>
      <edge source="1769" target="472" id="2832" net="1">
        <attribute name="Multiplicity" id="2833" net="1">
          <![CDATA[1]]>
          <graphics count="1">
            <graphic xoff="20.00" x="160.00" y="740.00" id="2834" net="1" show="1" grparent="2287" state="1" pen="0,0,0" brush="255,255,255"/>
          </graphics>
        </attribute>
        <attribute name="Comment" id="2835" net="1">
          <![CDATA[]]>
          <graphics count="1">
            <graphic xoff="40.00" x="180.00" y="740.00" id="2836" net="1" show="1" grparent="2287" state="1" pen="0,0,0" brush="255,255,255"/>
          </graphics>
        </attribute>
        <graphics count="1">
          <graphic id="2287" net="1" source="1777" target="482" state="1" show="1" pen="0,0,0" brush="0,0,0" edge_designtype="3">
            <points count="2">
              <point x="140.00" y="770.00"/>
              <point x="140.00" y="710.00"/>
            </points>
          </graphic>
        </graphics>
      </edge>
      <edge source="1778" target="516" id="2837" net="1">
        <attribute name="Multiplicity" id="2838" net="1">
          <![CDATA[1]]>
          <graphics count="1">
            <graphic xoff="20.00" x="600.00" y="1110.00" id="2839" net="1" show="1" grparent="2287" state="1" pen="0,0,0" brush="255,255,255"/>
          </graphics>
        </attribute>
        <attribute name="Comment" id="2840" net="1">
          <![CDATA[]]>
          <graphics count="1">
            <graphic xoff="40.00" x="620.00" y="1110.00" id="2841" net="1" show="1" grparent="2287" state="1" pen="0,0,0" brush="255,255,255"/>
          </graphics>
        </attribute>
        <graphics count="1">
          <graphic id="2287" net="1" source="1786" target="526" state="1" show="1" pen="0,0,0" brush="0,0,0" edge_designtype="3">
            <points count="2">
              <point x="580.00" y="1090.00"/>
              <point x="580.00" y="1130.00"/>
            </points>
          </graphic>
        </graphics>
      </edge>
      <edge source="1787" target="759" id="2842" net="1">
        <attribute name="Multiplicity" id="2843" net="1">
          <![CDATA[1]]>
          <graphics count="1">
            <graphic xoff="20.26" yoff="-0.53" x="1050.00" y="1080.00" id="2844" net="1" show="1" grparent="2287" state="1" pen="0,0,0" brush="255,255,255"/>
          </graphics>
        </attribute>
        <attribute name="Comment" id="2845" net="1">
          <![CDATA[]]>
          <graphics count="1">
            <graphic xoff="40.26" yoff="-0.53" x="1070.00" y="1080.00" id="2846" net="1" show="1" grparent="2287" state="1" pen="0,0,0" brush="255,255,255"/>
          </graphics>
        </attribute>
        <graphics count="1">
          <graphic id="2287" net="1" source="1795" target="769" state="1" show="1" pen="0,0,0" brush="0,0,0" edge_designtype="3">
            <points count="2">
              <point x="1055.00" y="1030.00"/>
              <point x="1004.47" y="1131.06"/>
            </points>
          </graphic>
        </graphics>
      </edge>
      <edge source="1787" target="1090" id="2847" net="1">
        <attribute name="Multiplicity" id="2848" net="1">
          <![CDATA[1]]>
          <graphics count="1">
            <graphic xoff="19.99" yoff="-0.07" x="1100.00" y="1140.00" id="2849" net="1" show="1" grparent="2287" state="1" pen="0,0,0" brush="255,255,255"/>
          </graphics>
        </attribute>
        <attribute name="Comment" id="2850" net="1">
          <![CDATA[]]>
          <graphics count="1">
            <graphic xoff="39.99" yoff="-0.07" x="1120.00" y="1140.00" id="2851" net="1" show="1" grparent="2287" state="1" pen="0,0,0" brush="255,255,255"/>
          </graphics>
        </attribute>
        <graphics count="1">
          <graphic id="2287" net="1" source="1795" target="1100" state="1" show="1" pen="0,0,0" brush="0,0,0" edge_designtype="3">
            <points count="2">
              <point x="1061.67" y="1030.00"/>
              <point x="1098.36" y="1250.14"/>
            </points>
          </graphic>
        </graphics>
      </edge>
      <edge source="1787" target="1020" id="2852" net="1">
        <attribute name="Multiplicity" id="2853" net="1">
          <![CDATA[1]]>
          <graphics count="1">
            <graphic xoff="19.44" yoff="-0.84" x="1120.00" y="1080.00" id="2854" net="1" show="1" grparent="2287" state="1" pen="0,0,0" brush="255,255,255"/>
          </graphics>
        </attribute>
        <attribute name="Comment" id="2855" net="1">
          <![CDATA[]]>
          <graphics count="1">
            <graphic xoff="39.44" yoff="-0.84" x="1140.00" y="1080.00" id="2856" net="1" show="1" grparent="2287" state="1" pen="0,0,0" brush="255,255,255"/>
          </graphics>
        </attribute>
        <graphics count="1">
          <graphic id="2287" net="1" source="1795" target="1066" state="1" show="1" pen="0,0,0" brush="0,0,0" edge_designtype="3">
            <points count="2">
              <point x="1066.67" y="1030.00"/>
              <point x="1134.45" y="1131.68"/>
            </points>
          </graphic>
        </graphics>
      </edge>
      <edge source="1796" target="678" id="2857" net="1">
        <attribute name="Multiplicity" id="2858" net="1">
          <![CDATA[1]]>
          <graphics count="1">
            <graphic xoff="-0.02" yoff="10.00" x="440.00" y="1180.00" id="2859" net="1" show="1" grparent="2287" state="1" pen="0,0,0" brush="255,255,255"/>
          </graphics>
        </attribute>
        <attribute name="Comment" id="2860" net="1">
          <![CDATA[]]>
          <graphics count="1">
            <graphic xoff="19.98" yoff="10.00" x="460.00" y="1180.00" id="2861" net="1" show="1" grparent="2287" state="1" pen="0,0,0" brush="255,255,255"/>
          </graphics>
        </attribute>
        <graphics count="1">
          <graphic id="2287" net="1" source="1804" target="688" state="1" show="1" pen="0,0,0" brush="0,0,0" edge_designtype="3">
            <points count="2">
              <point x="330.00" y="1160.83"/>
              <point x="550.03" y="1179.17"/>
            </points>
          </graphic>
        </graphics>
      </edge>
      <edge source="1805" target="656" id="2862" net="1">
        <attribute name="Multiplicity" id="2863" net="1">
          <![CDATA[1]]>
          <graphics count="1">
            <graphic xoff="20.00" x="140.00" y="1240.00" id="2864" net="1" show="1" grparent="2287" state="1" pen="0,0,0" brush="255,255,255"/>
          </graphics>
        </attribute>
        <attribute name="Comment" id="2865" net="1">
          <![CDATA[]]>
          <graphics count="1">
            <graphic xoff="40.00" x="160.00" y="1240.00" id="2866" net="1" show="1" grparent="2287" state="1" pen="0,0,0" brush="255,255,255"/>
          </graphics>
        </attribute>
        <graphics count="1">
          <graphic id="2287" net="1" source="1813" target="666" state="1" show="1" pen="0,0,0" brush="0,0,0" edge_designtype="3">
            <points count="2">
              <point x="120.00" y="1190.00"/>
              <point x="120.00" y="1290.00"/>
            </points>
          </graphic>
        </graphics>
      </edge>
      <edge source="1814" target="667" id="2867" net="1">
        <attribute name="Multiplicity" id="2868" net="1">
          <![CDATA[1]]>
          <graphics count="1">
            <graphic xoff="18.54" yoff="1.46" x="220.00" y="1320.00" id="2869" net="1" show="1" grparent="2287" state="1" pen="0,0,0" brush="255,255,255"/>
          </graphics>
        </attribute>
        <attribute name="Comment" id="2870" net="1">
          <![CDATA[]]>
          <graphics count="1">
            <graphic xoff="38.54" yoff="1.46" x="240.00" y="1320.00" id="2871" net="1" show="1" grparent="2287" state="1" pen="0,0,0" brush="255,255,255"/>
          </graphics>
        </attribute>
        <graphics count="1">
          <graphic id="2287" net="1" source="1822" target="677" state="1" show="1" pen="0,0,0" brush="0,0,0" edge_designtype="3">
            <points count="2">
              <point x="130.00" y="1390.00"/>
              <point x="272.93" y="1247.07"/>
            </points>
          </graphic>
        </graphics>
      </edge>
      <edge source="1823" target="737" id="2872" net="1">
        <attribute name="Multiplicity" id="2873" net="1">
          <![CDATA[1]]>
          <graphics count="1">
            <graphic xoff="20.00" x="580.00" y="1290.00" id="2874" net="1" show="1" grparent="2287" state="1" pen="0,0,0" brush="255,255,255"/>
          </graphics>
        </attribute>
        <attribute name="Comment" id="2875" net="1">
          <![CDATA[]]>
          <graphics count="1">
            <graphic xoff="40.00" x="600.00" y="1290.00" id="2876" net="1" show="1" grparent="2287" state="1" pen="0,0,0" brush="255,255,255"/>
          </graphics>
        </attribute>
        <graphics count="1">
          <graphic id="2287" net="1" source="1831" target="747" state="1" show="1" pen="0,0,0" brush="0,0,0" edge_designtype="3">
            <points count="2">
              <point x="560.00" y="1250.00"/>
              <point x="560.00" y="1330.00"/>
            </points>
          </graphic>
        </graphics>
      </edge>
      <edge source="1832" target="1252" id="2877" net="1">
        <attribute name="Multiplicity" id="2878" net="1">
          <![CDATA[1]]>
          <graphics count="1">
            <graphic xoff="20.00" x="580.00" y="1470.00" id="2879" net="1" show="1" grparent="2287" state="1" pen="0,0,0" brush="255,255,255"/>
          </graphics>
        </attribute>
        <attribute name="Comment" id="2880" net="1">
          <![CDATA[]]>
          <graphics count="1">
            <graphic xoff="40.00" x="600.00" y="1470.00" id="2881" net="1" show="1" grparent="2287" state="1" pen="0,0,0" brush="255,255,255"/>
          </graphics>
        </attribute>
        <graphics count="1">
          <graphic id="2287" net="1" source="1840" target="1262" state="1" show="1" pen="0,0,0" brush="0,0,0" edge_designtype="3">
            <points count="2">
              <point x="560.00" y="1430.00"/>
              <point x="560.00" y="1510.00"/>
            </points>
          </graphic>
        </graphics>
      </edge>
      <edge source="1841" target="829" id="2882" net="1">
        <attribute name="Multiplicity" id="2883" net="1">
          <![CDATA[1]]>
          <graphics count="1">
            <graphic xoff="20.00" x="820.00" y="1480.00" id="2884" net="1" show="1" grparent="2287" state="1" pen="0,0,0" brush="255,255,255"/>
          </graphics>
        </attribute>
        <attribute name="Comment" id="2885" net="1">
          <![CDATA[]]>
          <graphics count="1">
            <graphic xoff="40.00" x="840.00" y="1480.00" id="2886" net="1" show="1" grparent="2287" state="1" pen="0,0,0" brush="255,255,255"/>
          </graphics>
        </attribute>
        <graphics count="1">
          <graphic id="2287" net="1" source="1849" target="839" state="1" show="1" pen="0,0,0" brush="0,0,0" edge_designtype="3">
            <points count="2">
              <point x="800.00" y="1510.00"/>
              <point x="800.00" y="1450.00"/>
            </points>
          </graphic>
        </graphics>
      </edge>
      <edge source="1850" target="748" id="2887" net="1">
        <attribute name="Multiplicity" id="2888" net="1">
          <![CDATA[1]]>
          <graphics count="1">
            <graphic xoff="20.00" x="720.00" y="140.00" id="2889" net="1" show="1" grparent="2287" state="1" pen="0,0,0" brush="255,255,255"/>
          </graphics>
        </attribute>
        <attribute name="Comment" id="2890" net="1">
          <![CDATA[]]>
          <graphics count="1">
            <graphic xoff="40.00" x="740.00" y="140.00" id="2891" net="1" show="1" grparent="2287" state="1" pen="0,0,0" brush="255,255,255"/>
          </graphics>
        </attribute>
        <graphics count="1">
          <graphic id="2287" net="1" source="1858" target="758" state="1" show="1" pen="0,0,0" brush="0,0,0" edge_designtype="3">
            <points count="2">
              <point x="700.00" y="130.00"/>
              <point x="700.00" y="150.00"/>
            </points>
          </graphic>
        </graphics>
      </edge>
      <edge source="1859" target="770" id="2892" net="1">
        <attribute name="Multiplicity" id="2893" net="1">
          <![CDATA[1]]>
          <graphics count="1">
            <graphic xoff="20.00" x="820.00" y="1270.00" id="2894" net="1" show="1" grparent="2287" state="1" pen="0,0,0" brush="255,255,255"/>
          </graphics>
        </attribute>
        <attribute name="Comment" id="2895" net="1">
          <![CDATA[]]>
          <graphics count="1">
            <graphic xoff="40.00" x="840.00" y="1270.00" id="2896" net="1" show="1" grparent="2287" state="1" pen="0,0,0" brush="255,255,255"/>
          </graphics>
        </attribute>
        <graphics count="1">
          <graphic id="2287" net="1" source="1867" target="780" state="1" show="1" pen="0,0,0" brush="0,0,0" edge_designtype="3">
            <points count="2">
              <point x="800.00" y="1230.00"/>
              <point x="800.00" y="1310.00"/>
            </points>
          </graphic>
        </graphics>
      </edge>
      <edge source="1868" target="840" id="2897" net="1">
        <attribute name="Multiplicity" id="2898" net="1">
          <![CDATA[1]]>
          <graphics count="1">
            <graphic xoff="20.00" x="1010.00" y="1400.00" id="2899" net="1" show="1" grparent="2287" state="1" pen="0,0,0" brush="255,255,255"/>
          </graphics>
        </attribute>
        <attribute name="Comment" id="2900" net="1">
          <![CDATA[]]>
          <graphics count="1">
            <graphic xoff="40.00" x="1030.00" y="1400.00" id="2901" net="1" show="1" grparent="2287" state="1" pen="0,0,0" brush="255,255,255"/>
          </graphics>
        </attribute>
        <graphics count="1">
          <graphic id="2287" net="1" source="1876" target="850" state="1" show="1" pen="0,0,0" brush="0,0,0" edge_designtype="3">
            <points count="2">
              <point x="890.00" y="1400.00"/>
              <point x="1090.00" y="1400.00"/>
            </points>
          </graphic>
        </graphics>
      </edge>
      <edge source="1886" target="505" id="2902" net="1">
        <attribute name="Multiplicity" id="2903" net="1">
          <![CDATA[1]]>
          <graphics count="1">
            <graphic xoff="20.00" x="470.00" y="1020.00" id="2904" net="1" show="1" grparent="2287" state="1" pen="0,0,0" brush="255,255,255"/>
          </graphics>
        </attribute>
        <attribute name="Comment" id="2905" net="1">
          <![CDATA[]]>
          <graphics count="1">
            <graphic xoff="40.00" x="490.00" y="1020.00" id="2906" net="1" show="1" grparent="2287" state="1" pen="0,0,0" brush="255,255,255"/>
          </graphics>
        </attribute>
        <graphics count="1">
          <graphic id="2287" net="1" source="1894" target="515" state="1" show="1" pen="0,0,0" brush="0,0,0" edge_designtype="3">
            <points count="2">
              <point x="330.00" y="1020.00"/>
              <point x="570.00" y="1020.00"/>
            </points>
          </graphic>
        </graphics>
      </edge>
      <edge source="1895" target="1182" id="2907" net="1">
        <attribute name="Multiplicity" id="2908" net="1">
          <![CDATA[1]]>
          <graphics count="1">
            <graphic xoff="20.00" x="340.00" y="930.00" id="2909" net="1" show="1" grparent="2287" state="1" pen="0,0,0" brush="255,255,255"/>
          </graphics>
        </attribute>
        <attribute name="Comment" id="2910" net="1">
          <![CDATA[]]>
          <graphics count="1">
            <graphic xoff="40.00" x="360.00" y="930.00" id="2911" net="1" show="1" grparent="2287" state="1" pen="0,0,0" brush="255,255,255"/>
          </graphics>
        </attribute>
        <graphics count="1">
          <graphic id="2287" net="1" source="1903" target="1192" state="1" show="1" pen="0,0,0" brush="0,0,0" edge_designtype="3">
            <points count="2">
              <point x="320.00" y="910.00"/>
              <point x="320.00" y="950.00"/>
            </points>
          </graphic>
        </graphics>
      </edge>
      <edge source="1895" target="862" id="2912" net="1">
        <attribute name="Multiplicity" id="2913" net="1">
          <![CDATA[1]]>
          <graphics count="1">
            <graphic xoff="20.00" x="340.00" y="870.00" id="2914" net="1" show="1" grparent="2287" state="1" pen="0,0,0" brush="255,255,255"/>
          </graphics>
        </attribute>
        <attribute name="Comment" id="2915" net="1">
          <![CDATA[]]>
          <graphics count="1">
            <graphic xoff="40.00" x="360.00" y="870.00" id="2916" net="1" show="1" grparent="2287" state="1" pen="0,0,0" brush="255,255,255"/>
          </graphics>
        </attribute>
        <graphics count="1">
          <graphic id="2287" net="1" source="1903" target="908" state="1" show="1" pen="0,0,0" brush="0,0,0" edge_designtype="3">
            <points count="2">
              <point x="320.00" y="890.00"/>
              <point x="320.00" y="850.00"/>
            </points>
          </graphic>
        </graphics>
      </edge>
      <edge source="1913" target="921" id="2917" net="1">
        <attribute name="Multiplicity" id="2918" net="1">
          <![CDATA[1]]>
          <graphics count="1">
            <graphic xoff="-9.57" x="240.00" y="1050.00" id="2919" net="1" show="1" grparent="2287" state="1" pen="0,0,0" brush="255,255,255"/>
          </graphics>
        </attribute>
        <attribute name="Comment" id="2920" net="1">
          <![CDATA[]]>
          <graphics count="1">
            <graphic xoff="10.43" x="260.00" y="1050.00" id="2921" net="1" show="1" grparent="2287" state="1" pen="0,0,0" brush="255,255,255"/>
          </graphics>
        </attribute>
        <graphics count="1">
          <graphic id="2287" net="1" source="1921" target="931" state="1" show="1" pen="0,0,0" brush="0,0,0" edge_designtype="3">
            <points count="2">
              <point x="274.00" y="1090.00"/>
              <point x="225.14" y="1008.57"/>
            </points>
          </graphic>
        </graphics>
      </edge>
      <edge source="1922" target="851" id="2922" net="1">
        <attribute name="Multiplicity" id="2923" net="1">
          <![CDATA[1]]>
          <graphics count="1">
            <graphic xoff="20.00" x="170.00" y="900.00" id="2924" net="1" show="1" grparent="2287" state="1" pen="0,0,0" brush="255,255,255"/>
          </graphics>
        </attribute>
        <attribute name="Comment" id="2925" net="1">
          <![CDATA[]]>
          <graphics count="1">
            <graphic xoff="40.00" x="190.00" y="900.00" id="2926" net="1" show="1" grparent="2287" state="1" pen="0,0,0" brush="255,255,255"/>
          </graphics>
        </attribute>
        <graphics count="1">
          <graphic id="2287" net="1" source="1930" target="861" state="1" show="1" pen="0,0,0" brush="0,0,0" edge_designtype="3">
            <points count="2">
              <point x="90.00" y="900.00"/>
              <point x="210.00" y="900.00"/>
            </points>
          </graphic>
        </graphics>
      </edge>
      <edge source="1931" target="862" id="2927" net="1">
        <attribute name="Multiplicity" id="2928" net="1">
          <![CDATA[1]]>
          <graphics count="1">
            <graphic xoff="20.00" x="60.00" y="1000.00" id="2929" net="1" show="1" grparent="2287" state="1" pen="0,0,0" brush="255,255,255"/>
          </graphics>
        </attribute>
        <attribute name="Comment" id="2930" net="1">
          <![CDATA[]]>
          <graphics count="1">
            <graphic xoff="40.00" x="80.00" y="1000.00" id="2931" net="1" show="1" grparent="2287" state="1" pen="0,0,0" brush="255,255,255"/>
          </graphics>
        </attribute>
        <graphics count="1">
          <graphic id="2287" net="1" source="1939" target="872" state="1" show="1" pen="0,0,0" brush="0,0,0" edge_designtype="3">
            <points count="2">
              <point x="40.00" y="1030.00"/>
              <point x="40.00" y="970.00"/>
            </points>
          </graphic>
        </graphics>
      </edge>
      <edge source="1940" target="965" id="2932" net="1">
        <attribute name="Multiplicity" id="2933" net="1">
          <![CDATA[1]]>
          <graphics count="1">
            <graphic xoff="20.00" x="900.00" y="1660.00" id="2934" net="1" show="1" grparent="2287" state="1" pen="0,0,0" brush="255,255,255"/>
          </graphics>
        </attribute>
        <attribute name="Comment" id="2935" net="1">
          <![CDATA[]]>
          <graphics count="1">
            <graphic xoff="40.00" x="920.00" y="1660.00" id="2936" net="1" show="1" grparent="2287" state="1" pen="0,0,0" brush="255,255,255"/>
          </graphics>
        </attribute>
        <graphics count="1">
          <graphic id="2287" net="1" source="1948" target="975" state="1" show="1" pen="0,0,0" brush="0,0,0" edge_designtype="3">
            <points count="2">
              <point x="880.00" y="1690.00"/>
              <point x="880.00" y="1630.00"/>
            </points>
          </graphic>
        </graphics>
      </edge>
      <edge source="1949" target="932" id="2937" net="1">
        <attribute name="Multiplicity" id="2938" net="1">
          <![CDATA[1]]>
          <graphics count="1">
            <graphic xoff="20.00" x="660.00" y="1640.00" id="2939" net="1" show="1" grparent="2287" state="1" pen="0,0,0" brush="255,255,255"/>
          </graphics>
        </attribute>
        <attribute name="Comment" id="2940" net="1">
          <![CDATA[]]>
          <graphics count="1">
            <graphic xoff="40.00" x="680.00" y="1640.00" id="2941" net="1" show="1" grparent="2287" state="1" pen="0,0,0" brush="255,255,255"/>
          </graphics>
        </attribute>
        <graphics count="1">
          <graphic id="2287" net="1" source="1957" target="942" state="1" show="1" pen="0,0,0" brush="0,0,0" edge_designtype="3">
            <points count="2">
              <point x="570.00" y="1640.00"/>
              <point x="710.00" y="1640.00"/>
            </points>
          </graphic>
        </graphics>
      </edge>
      <edge source="1958" target="954" id="2942" net="1">
        <attribute name="Multiplicity" id="2943" net="1">
          <![CDATA[1]]>
          <graphics count="1">
            <graphic xoff="20.00" x="560.00" y="1700.00" id="2944" net="1" show="1" grparent="2287" state="1" pen="0,0,0" brush="255,255,255"/>
          </graphics>
        </attribute>
        <attribute name="Comment" id="2945" net="1">
          <![CDATA[]]>
          <graphics count="1">
            <graphic xoff="40.00" x="580.00" y="1700.00" id="2946" net="1" show="1" grparent="2287" state="1" pen="0,0,0" brush="255,255,255"/>
          </graphics>
        </attribute>
        <graphics count="1">
          <graphic id="2287" net="1" source="1966" target="964" state="1" show="1" pen="0,0,0" brush="0,0,0" edge_designtype="3">
            <points count="2">
              <point x="430.00" y="1700.00"/>
              <point x="650.00" y="1700.00"/>
            </points>
          </graphic>
        </graphics>
      </edge>
      <edge source="1967" target="943" id="2947" net="1">
        <attribute name="Multiplicity" id="2948" net="1">
          <![CDATA[1]]>
          <graphics count="1">
            <graphic xoff="20.00" x="650.00" y="1760.00" id="2949" net="1" show="1" grparent="2287" state="1" pen="0,0,0" brush="255,255,255"/>
          </graphics>
        </attribute>
        <attribute name="Comment" id="2950" net="1">
          <![CDATA[]]>
          <graphics count="1">
            <graphic xoff="40.00" x="670.00" y="1760.00" id="2951" net="1" show="1" grparent="2287" state="1" pen="0,0,0" brush="255,255,255"/>
          </graphics>
        </attribute>
        <graphics count="1">
          <graphic id="2287" net="1" source="1975" target="953" state="1" show="1" pen="0,0,0" brush="0,0,0" edge_designtype="3">
            <points count="2">
              <point x="570.00" y="1760.00"/>
              <point x="690.00" y="1760.00"/>
            </points>
          </graphic>
        </graphics>
      </edge>
      <edge source="1976" target="840" id="2952" net="1">
        <attribute name="Multiplicity" id="2953" net="1">
          <![CDATA[1]]>
          <graphics count="1">
            <graphic xoff="19.55" yoff="0.73" x="1010.00" y="1580.00" id="2954" net="1" show="1" grparent="2287" state="1" pen="0,0,0" brush="255,255,255"/>
          </graphics>
        </attribute>
        <attribute name="Comment" id="2955" net="1">
          <![CDATA[]]>
          <graphics count="1">
            <graphic xoff="39.55" yoff="0.73" x="1030.00" y="1580.00" id="2956" net="1" show="1" grparent="2287" state="1" pen="0,0,0" brush="255,255,255"/>
          </graphics>
        </attribute>
        <graphics count="1">
          <graphic id="2287" net="1" source="1984" target="850" state="1" show="1" pen="0,0,0" brush="0,0,0" edge_designtype="3">
            <points count="2">
              <point x="886.11" y="1750.00"/>
              <point x="1094.79" y="1408.53"/>
            </points>
          </graphic>
        </graphics>
      </edge>
      <edge source="1985" target="998" id="2957" net="1">
        <attribute name="Multiplicity" id="2958" net="1">
          <![CDATA[1]]>
          <graphics count="1">
            <graphic xoff="20.00" x="990.00" y="1520.00" id="2959" net="1" show="1" grparent="2287" state="1" pen="0,0,0" brush="255,255,255"/>
          </graphics>
        </attribute>
        <attribute name="Comment" id="2960" net="1">
          <![CDATA[]]>
          <graphics count="1">
            <graphic xoff="40.00" x="1010.00" y="1520.00" id="2961" net="1" show="1" grparent="2287" state="1" pen="0,0,0" brush="255,255,255"/>
          </graphics>
        </attribute>
        <graphics count="1">
          <graphic id="2287" net="1" source="1993" target="1008" state="1" show="1" pen="0,0,0" brush="0,0,0" edge_designtype="3">
            <points count="2">
              <point x="1010.00" y="1520.00"/>
              <point x="930.00" y="1520.00"/>
            </points>
          </graphic>
        </graphics>
      </edge>
      <edge source="1994" target="976" id="2962" net="1">
        <attribute name="Multiplicity" id="2963" net="1">
          <![CDATA[1]]>
          <graphics count="1">
            <graphic xoff="20.00" x="1260.00" y="1480.00" id="2964" net="1" show="1" grparent="2287" state="1" pen="0,0,0" brush="255,255,255"/>
          </graphics>
        </attribute>
        <attribute name="Comment" id="2965" net="1">
          <![CDATA[]]>
          <graphics count="1">
            <graphic xoff="40.00" x="1280.00" y="1480.00" id="2966" net="1" show="1" grparent="2287" state="1" pen="0,0,0" brush="255,255,255"/>
          </graphics>
        </attribute>
        <graphics count="1">
          <graphic id="2287" net="1" source="2002" target="986" state="1" show="1" pen="0,0,0" brush="0,0,0" edge_designtype="3">
            <points count="2">
              <point x="1350.00" y="1480.00"/>
              <point x="1130.00" y="1480.00"/>
            </points>
          </graphic>
        </graphics>
      </edge>
      <edge source="2003" target="987" id="2967" net="1">
        <attribute name="Multiplicity" id="2968" net="1">
          <![CDATA[1]]>
          <graphics count="1">
            <graphic xoff="20.00" x="1260.00" y="1560.00" id="2969" net="1" show="1" grparent="2287" state="1" pen="0,0,0" brush="255,255,255"/>
          </graphics>
        </attribute>
        <attribute name="Comment" id="2970" net="1">
          <![CDATA[]]>
          <graphics count="1">
            <graphic xoff="40.00" x="1280.00" y="1560.00" id="2971" net="1" show="1" grparent="2287" state="1" pen="0,0,0" brush="255,255,255"/>
          </graphics>
        </attribute>
        <graphics count="1">
          <graphic id="2287" net="1" source="2011" target="997" state="1" show="1" pen="0,0,0" brush="0,0,0" edge_designtype="3">
            <points count="2">
              <point x="1350.00" y="1560.00"/>
              <point x="1130.00" y="1560.00"/>
            </points>
          </graphic>
        </graphics>
      </edge>
      <edge source="2012" target="1009" id="2972" net="1">
        <attribute name="Multiplicity" id="2973" net="1">
          <![CDATA[1]]>
          <graphics count="1">
            <graphic xoff="20.00" x="1240.00" y="1670.00" id="2974" net="1" show="1" grparent="2287" state="1" pen="0,0,0" brush="255,255,255"/>
          </graphics>
        </attribute>
        <attribute name="Comment" id="2975" net="1">
          <![CDATA[]]>
          <graphics count="1">
            <graphic xoff="40.00" x="1260.00" y="1670.00" id="2976" net="1" show="1" grparent="2287" state="1" pen="0,0,0" brush="255,255,255"/>
          </graphics>
        </attribute>
        <graphics count="1">
          <graphic id="2287" net="1" source="2020" target="1019" state="1" show="1" pen="0,0,0" brush="0,0,0" edge_designtype="3">
            <points count="2">
              <point x="1220.00" y="1630.00"/>
              <point x="1220.00" y="1710.00"/>
            </points>
          </graphic>
        </graphics>
      </edge>
      <edge source="2021" target="1079" id="2977" net="1">
        <attribute name="Multiplicity" id="2978" net="1">
          <![CDATA[1]]>
          <graphics count="1">
            <graphic xoff="30.10" yoff="-9.98" x="1140.00" y="1780.00" id="2979" net="1" show="1" grparent="2287" state="1" pen="0,0,0" brush="255,255,255"/>
          </graphics>
        </attribute>
        <attribute name="Comment" id="2980" net="1">
          <![CDATA[]]>
          <graphics count="1">
            <graphic xoff="50.10" yoff="-9.98" x="1160.00" y="1780.00" id="2981" net="1" show="1" grparent="2287" state="1" pen="0,0,0" brush="255,255,255"/>
          </graphics>
        </attribute>
        <graphics count="1">
          <graphic id="2287" net="1" source="2029" target="1089" state="1" show="1" pen="0,0,0" brush="0,0,0" edge_designtype="3">
            <points count="2">
              <point x="1150.00" y="1798.00"/>
              <point x="1069.81" y="1781.96"/>
            </points>
          </graphic>
        </graphics>
      </edge>
      <edge source="2030" target="1112" id="2982" net="1">
        <attribute name="Multiplicity" id="2983" net="1">
          <![CDATA[1]]>
          <graphics count="1">
            <graphic xoff="20.00" x="1290.00" y="1320.00" id="2984" net="1" show="1" grparent="2287" state="1" pen="0,0,0" brush="255,255,255"/>
          </graphics>
        </attribute>
        <attribute name="Comment" id="2985" net="1">
          <![CDATA[]]>
          <graphics count="1">
            <graphic xoff="40.00" x="1310.00" y="1320.00" id="2986" net="1" show="1" grparent="2287" state="1" pen="0,0,0" brush="255,255,255"/>
          </graphics>
        </attribute>
        <graphics count="1">
          <graphic id="2287" net="1" source="2038" target="1122" state="1" show="1" pen="0,0,0" brush="0,0,0" edge_designtype="3">
            <points count="2">
              <point x="1230.00" y="1320.00"/>
              <point x="1310.00" y="1320.00"/>
            </points>
          </graphic>
        </graphics>
      </edge>
      <edge source="2048" target="1101" id="2987" net="1">
        <attribute name="Multiplicity" id="2988" net="1">
          <![CDATA[1]]>
          <graphics count="1">
            <graphic xoff="20.00" x="1070.00" y="1340.00" id="2989" net="1" show="1" grparent="2287" state="1" pen="0,0,0" brush="255,255,255"/>
          </graphics>
        </attribute>
        <attribute name="Comment" id="2990" net="1">
          <![CDATA[]]>
          <graphics count="1">
            <graphic xoff="40.00" x="1090.00" y="1340.00" id="2991" net="1" show="1" grparent="2287" state="1" pen="0,0,0" brush="255,255,255"/>
          </graphics>
        </attribute>
        <graphics count="1">
          <graphic id="2287" net="1" source="2056" target="1111" state="1" show="1" pen="0,0,0" brush="0,0,0" edge_designtype="3">
            <points count="2">
              <point x="1010.00" y="1340.00"/>
              <point x="1090.00" y="1340.00"/>
            </points>
          </graphic>
        </graphics>
      </edge>
      <edge source="2057" target="1090" id="2992" net="1">
        <attribute name="Multiplicity" id="2993" net="1">
          <![CDATA[1]]>
          <graphics count="1">
            <graphic xoff="29.90" yoff="9.98" x="1080.00" y="1260.00" id="2994" net="1" show="1" grparent="2287" state="1" pen="0,0,0" brush="255,255,255"/>
          </graphics>
        </attribute>
        <attribute name="Comment" id="2995" net="1">
          <![CDATA[]]>
          <graphics count="1">
            <graphic xoff="49.90" yoff="9.98" x="1100.00" y="1260.00" id="2996" net="1" show="1" grparent="2287" state="1" pen="0,0,0" brush="255,255,255"/>
          </graphics>
        </attribute>
        <graphics count="1">
          <graphic id="2287" net="1" source="2065" target="1100" state="1" show="1" pen="0,0,0" brush="0,0,0" edge_designtype="3">
            <points count="2">
              <point x="1010.00" y="1242.00"/>
              <point x="1090.19" y="1258.04"/>
            </points>
          </graphic>
        </graphics>
      </edge>
      <edge source="2066" target="237" id="2997" net="1">
        <attribute name="Multiplicity" id="2998" net="1">
          <![CDATA[1]]>
          <graphics count="1">
            <graphic xoff="20.00" x="850.00" y="540.00" id="2999" net="1" show="1" grparent="2287" state="1" pen="0,0,0" brush="255,255,255"/>
          </graphics>
        </attribute>
        <attribute name="Comment" id="3000" net="1">
          <![CDATA[]]>
          <graphics count="1">
            <graphic xoff="40.00" x="870.00" y="540.00" id="3001" net="1" show="1" grparent="2287" state="1" pen="0,0,0" brush="255,255,255"/>
          </graphics>
        </attribute>
        <graphics count="1">
          <graphic id="2287" net="1" source="2074" target="247" state="1" show="1" pen="0,0,0" brush="0,0,0" edge_designtype="3">
            <points count="2">
              <point x="710.00" y="540.00"/>
              <point x="950.00" y="540.00"/>
            </points>
          </graphic>
        </graphics>
      </edge>
      <edge source="2075" target="505" id="3002" net="1">
        <attribute name="Multiplicity" id="3003" net="1">
          <![CDATA[1]]>
          <graphics count="1">
            <graphic xoff="20.00" x="600.00" y="960.00" id="3004" net="1" show="1" grparent="2287" state="1" pen="0,0,0" brush="255,255,255"/>
          </graphics>
        </attribute>
        <attribute name="Comment" id="3005" net="1">
          <![CDATA[]]>
          <graphics count="1">
            <graphic xoff="40.00" x="620.00" y="960.00" id="3006" net="1" show="1" grparent="2287" state="1" pen="0,0,0" brush="255,255,255"/>
          </graphics>
        </attribute>
        <graphics count="1">
          <graphic id="2287" net="1" source="2083" target="515" state="1" show="1" pen="0,0,0" brush="0,0,0" edge_designtype="3">
            <points count="2">
              <point x="580.00" y="910.00"/>
              <point x="580.00" y="1010.00"/>
            </points>
          </graphic>
        </graphics>
      </edge>
      <edge source="2084" target="597" id="3007" net="1">
        <attribute name="Multiplicity" id="3008" net="1">
          <![CDATA[1]]>
          <graphics count="1">
            <graphic xoff="20.00" x="820.00" y="1050.00" id="3009" net="1" show="1" grparent="2287" state="1" pen="0,0,0" brush="255,255,255"/>
          </graphics>
        </attribute>
        <attribute name="Comment" id="3010" net="1">
          <![CDATA[]]>
          <graphics count="1">
            <graphic xoff="40.00" x="840.00" y="1050.00" id="3011" net="1" show="1" grparent="2287" state="1" pen="0,0,0" brush="255,255,255"/>
          </graphics>
        </attribute>
        <graphics count="1">
          <graphic id="2287" net="1" source="2092" target="607" state="1" show="1" pen="0,0,0" brush="0,0,0" edge_designtype="3">
            <points count="2">
              <point x="800.00" y="1010.00"/>
              <point x="800.00" y="1090.00"/>
            </points>
          </graphic>
        </graphics>
      </edge>
      <edge source="2093" target="1263" id="3012" net="1">
        <attribute name="Multiplicity" id="3013" net="1">
          <![CDATA[1]]>
          <graphics count="1">
            <graphic xoff="19.74" yoff="-0.09" x="1020.00" y="920.00" id="3014" net="1" show="1" grparent="2287" state="1" pen="0,0,0" brush="255,255,255"/>
          </graphics>
        </attribute>
        <attribute name="Comment" id="3015" net="1">
          <![CDATA[]]>
          <graphics count="1">
            <graphic xoff="39.74" yoff="-0.09" x="1040.00" y="920.00" id="3016" net="1" show="1" grparent="2287" state="1" pen="0,0,0" brush="255,255,255"/>
          </graphics>
        </attribute>
        <graphics count="1">
          <graphic id="2287" net="1" source="2101" target="1273" state="1" show="1" pen="0,0,0" brush="0,0,0" edge_designtype="3">
            <points count="2">
              <point x="950.00" y="903.33"/>
              <point x="1050.51" y="936.84"/>
            </points>
          </graphic>
        </graphics>
      </edge>
      <edge source="2102" target="1421" id="3017" net="1">
        <attribute name="Multiplicity" id="3018" net="1">
          <![CDATA[1]]>
          <graphics count="1">
            <graphic xoff="20.00" x="1340.00" y="760.00" id="3019" net="1" show="1" grparent="2287" state="1" pen="0,0,0" brush="255,255,255"/>
          </graphics>
        </attribute>
        <attribute name="Comment" id="3020" net="1">
          <![CDATA[]]>
          <graphics count="1">
            <graphic xoff="40.00" x="1360.00" y="760.00" id="3021" net="1" show="1" grparent="2287" state="1" pen="0,0,0" brush="255,255,255"/>
          </graphics>
        </attribute>
        <graphics count="1">
          <graphic id="2287" net="1" source="2110" target="1431" state="1" show="1" pen="0,0,0" brush="0,0,0" edge_designtype="3">
            <points count="2">
              <point x="1320.00" y="730.00"/>
              <point x="1320.00" y="790.00"/>
            </points>
          </graphic>
        </graphics>
      </edge>
      <edge source="2111" target="1399" id="3022" net="1">
        <attribute name="Multiplicity" id="3023" net="1">
          <![CDATA[1]]>
          <graphics count="1">
            <graphic xoff="20.00" x="1220.00" y="910.00" id="3024" net="1" show="1" grparent="2287" state="1" pen="0,0,0" brush="255,255,255"/>
          </graphics>
        </attribute>
        <attribute name="Comment" id="3025" net="1">
          <![CDATA[]]>
          <graphics count="1">
            <graphic xoff="40.00" x="1240.00" y="910.00" id="3026" net="1" show="1" grparent="2287" state="1" pen="0,0,0" brush="255,255,255"/>
          </graphics>
        </attribute>
        <graphics count="1">
          <graphic id="2287" net="1" source="2119" target="1409" state="1" show="1" pen="0,0,0" brush="0,0,0" edge_designtype="3">
            <points count="2">
              <point x="1200.00" y="890.00"/>
              <point x="1200.00" y="930.00"/>
            </points>
          </graphic>
        </graphics>
      </edge>
      <edge source="2120" target="770" id="3027" net="1">
        <attribute name="Multiplicity" id="3028" net="1">
          <![CDATA[1]]>
          <graphics count="1">
            <graphic xoff="20.00" yoff="-10.00" x="1430.00" y="940.00" id="3029" net="1" show="1" grparent="2287" state="1" pen="0,0,0" brush="255,255,255"/>
          </graphics>
        </attribute>
        <attribute name="Comment" id="3030" net="1">
          <![CDATA[]]>
          <graphics count="1">
            <graphic xoff="40.00" yoff="-10.00" x="1450.00" y="940.00" id="3031" net="1" show="1" grparent="2287" state="1" pen="0,0,0" brush="255,255,255"/>
          </graphics>
        </attribute>
        <graphics count="1">
          <graphic id="2287" net="1" source="2128" target="816" state="1" show="1" pen="0,0,0" brush="0,0,0" edge_designtype="3">
            <points count="2">
              <point x="1330.00" y="958.89"/>
              <point x="1490.06" y="941.10"/>
            </points>
          </graphic>
        </graphics>
      </edge>
      <edge source="2129" target="1182" id="3032" net="1">
        <attribute name="Multiplicity" id="3033" net="1">
          <![CDATA[1]]>
          <graphics count="1">
            <graphic xoff="20.00" x="1520.00" y="840.00" id="3034" net="1" show="1" grparent="2287" state="1" pen="0,0,0" brush="255,255,255"/>
          </graphics>
        </attribute>
        <attribute name="Comment" id="3035" net="1">
          <![CDATA[]]>
          <graphics count="1">
            <graphic xoff="40.00" x="1540.00" y="840.00" id="3036" net="1" show="1" grparent="2287" state="1" pen="0,0,0" brush="255,255,255"/>
          </graphics>
        </attribute>
        <graphics count="1">
          <graphic id="2287" net="1" source="2137" target="1239" state="1" show="1" pen="0,0,0" brush="0,0,0" edge_designtype="3">
            <points count="2">
              <point x="1500.00" y="810.00"/>
              <point x="1500.00" y="870.00"/>
            </points>
          </graphic>
        </graphics>
      </edge>
      <edge source="2138" target="1410" id="3037" net="1">
        <attribute name="Multiplicity" id="3038" net="1">
          <![CDATA[1]]>
          <graphics count="1">
            <graphic xoff="20.00" x="1720.00" y="800.00" id="3039" net="1" show="1" grparent="2287" state="1" pen="0,0,0" brush="255,255,255"/>
          </graphics>
        </attribute>
        <attribute name="Comment" id="3040" net="1">
          <![CDATA[]]>
          <graphics count="1">
            <graphic xoff="40.00" x="1740.00" y="800.00" id="3041" net="1" show="1" grparent="2287" state="1" pen="0,0,0" brush="255,255,255"/>
          </graphics>
        </attribute>
        <graphics count="1">
          <graphic id="2287" net="1" source="2146" target="1420" state="1" show="1" pen="0,0,0" brush="0,0,0" edge_designtype="3">
            <points count="2">
              <point x="1750.00" y="800.00"/>
              <point x="1650.00" y="800.00"/>
            </points>
          </graphic>
        </graphics>
      </edge>
      <edge source="2147" target="259" id="3042" net="1">
        <attribute name="Multiplicity" id="3043" net="1">
          <![CDATA[1]]>
          <graphics count="1">
            <graphic xoff="20.00" x="1440.00" y="240.00" id="3044" net="1" show="1" grparent="2287" state="1" pen="0,0,0" brush="255,255,255"/>
          </graphics>
        </attribute>
        <attribute name="Comment" id="3045" net="1">
          <![CDATA[]]>
          <graphics count="1">
            <graphic xoff="40.00" x="1460.00" y="240.00" id="3046" net="1" show="1" grparent="2287" state="1" pen="0,0,0" brush="255,255,255"/>
          </graphics>
        </attribute>
        <graphics count="1">
          <graphic id="2287" net="1" source="2155" target="327" state="1" show="1" pen="0,0,0" brush="0,0,0" edge_designtype="3">
            <points count="2">
              <point x="1420.00" y="210.00"/>
              <point x="1420.00" y="270.00"/>
            </points>
          </graphic>
        </graphics>
      </edge>
      <edge source="2156" target="1432" id="3047" net="1">
        <attribute name="Multiplicity" id="3048" net="1">
          <![CDATA[1]]>
          <graphics count="1">
            <graphic xoff="20.00" x="1500.00" y="120.00" id="3049" net="1" show="1" grparent="2287" state="1" pen="0,0,0" brush="255,255,255"/>
          </graphics>
        </attribute>
        <attribute name="Comment" id="3050" net="1">
          <![CDATA[]]>
          <graphics count="1">
            <graphic xoff="40.00" x="1520.00" y="120.00" id="3051" net="1" show="1" grparent="2287" state="1" pen="0,0,0" brush="255,255,255"/>
          </graphics>
        </attribute>
        <graphics count="1">
          <graphic id="2287" net="1" source="2164" target="1442" state="1" show="1" pen="0,0,0" brush="0,0,0" edge_designtype="3">
            <points count="2">
              <point x="1530.00" y="120.00"/>
              <point x="1430.00" y="120.00"/>
            </points>
          </graphic>
        </graphics>
      </edge>
      <edge source="2165" target="1491" id="3052" net="1">
        <attribute name="Multiplicity" id="3053" net="1">
          <![CDATA[1]]>
          <graphics count="1">
            <graphic xoff="20.00" x="1660.00" y="20.00" id="3054" net="1" show="1" grparent="2287" state="1" pen="0,0,0" brush="255,255,255"/>
          </graphics>
        </attribute>
        <attribute name="Comment" id="3055" net="1">
          <![CDATA[]]>
          <graphics count="1">
            <graphic xoff="40.00" x="1680.00" y="20.00" id="3056" net="1" show="1" grparent="2287" state="1" pen="0,0,0" brush="255,255,255"/>
          </graphics>
        </attribute>
        <graphics count="1">
          <graphic id="2287" net="1" source="2173" target="1501" state="1" show="1" pen="0,0,0" brush="0,0,0" edge_designtype="3">
            <points count="2">
              <point x="1730.00" y="20.00"/>
              <point x="1550.00" y="20.00"/>
            </points>
          </graphic>
        </graphics>
      </edge>
      <edge source="2174" target="1502" id="3057" net="1">
        <attribute name="Multiplicity" id="3058" net="1">
          <![CDATA[1]]>
          <graphics count="1">
            <graphic xoff="20.00" x="260.00" y="160.00" id="3059" net="1" show="1" grparent="2287" state="1" pen="0,0,0" brush="255,255,255"/>
          </graphics>
        </attribute>
        <attribute name="Comment" id="3060" net="1">
          <![CDATA[]]>
          <graphics count="1">
            <graphic xoff="40.00" x="280.00" y="160.00" id="3061" net="1" show="1" grparent="2287" state="1" pen="0,0,0" brush="255,255,255"/>
          </graphics>
        </attribute>
        <graphics count="1">
          <graphic id="2287" net="1" source="2182" target="1512" state="1" show="1" pen="0,0,0" brush="0,0,0" edge_designtype="3">
            <points count="2">
              <point x="240.00" y="190.00"/>
              <point x="240.00" y="130.00"/>
            </points>
          </graphic>
        </graphics>
      </edge>
      <edge source="2183" target="428" id="3062" net="1">
        <attribute name="Multiplicity" id="3063" net="1">
          <![CDATA[1]]>
          <graphics count="1">
            <graphic xoff="20.00" yoff="-10.00" x="360.00" y="170.00" id="3064" net="1" show="1" grparent="2287" state="1" pen="0,0,0" brush="255,255,255"/>
          </graphics>
        </attribute>
        <attribute name="Comment" id="3065" net="1">
          <![CDATA[]]>
          <graphics count="1">
            <graphic xoff="40.00" yoff="-10.00" x="380.00" y="170.00" id="3066" net="1" show="1" grparent="2287" state="1" pen="0,0,0" brush="255,255,255"/>
          </graphics>
        </attribute>
        <graphics count="1">
          <graphic id="2287" net="1" source="2191" target="438" state="1" show="1" pen="0,0,0" brush="0,0,0" edge_designtype="3">
            <points count="2">
              <point x="340.00" y="170.00"/>
              <point x="340.00" y="190.00"/>
            </points>
          </graphic>
        </graphics>
      </edge>
      <edge source="2192" target="417" id="3067" net="1">
        <attribute name="Multiplicity" id="3068" net="1">
          <![CDATA[1]]>
          <graphics count="1">
            <graphic xoff="20.00" x="160.00" y="170.00" id="3069" net="1" show="1" grparent="2287" state="1" pen="0,0,0" brush="255,255,255"/>
          </graphics>
        </attribute>
        <attribute name="Comment" id="3070" net="1">
          <![CDATA[]]>
          <graphics count="1">
            <graphic xoff="40.00" x="180.00" y="170.00" id="3071" net="1" show="1" grparent="2287" state="1" pen="0,0,0" brush="255,255,255"/>
          </graphics>
        </attribute>
        <graphics count="1">
          <graphic id="2287" net="1" source="2200" target="427" state="1" show="1" pen="0,0,0" brush="0,0,0" edge_designtype="3">
            <points count="2">
              <point x="140.00" y="150.00"/>
              <point x="140.00" y="190.00"/>
            </points>
          </graphic>
        </graphics>
      </edge>
      <edge source="2201" target="1123" id="3072" net="1">
        <attribute name="Multiplicity" id="3073" net="1">
          <![CDATA[1]]>
          <graphics count="1">
            <graphic xoff="20.00" x="520.00" y="150.00" id="3074" net="1" show="1" grparent="2287" state="1" pen="0,0,0" brush="255,255,255"/>
          </graphics>
        </attribute>
        <attribute name="Comment" id="3075" net="1">
          <![CDATA[]]>
          <graphics count="1">
            <graphic xoff="40.00" x="540.00" y="150.00" id="3076" net="1" show="1" grparent="2287" state="1" pen="0,0,0" brush="255,255,255"/>
          </graphics>
        </attribute>
        <graphics count="1">
          <graphic id="2287" net="1" source="2209" target="1133" state="1" show="1" pen="0,0,0" brush="0,0,0" edge_designtype="3">
            <points count="2">
              <point x="500.00" y="190.00"/>
              <point x="500.00" y="110.00"/>
            </points>
          </graphic>
        </graphics>
      </edge>
      <edge source="2210" target="461" id="3077" net="1">
        <attribute name="Multiplicity" id="3078" net="1">
          <![CDATA[1]]>
          <graphics count="1">
            <graphic xoff="18.54" yoff="20.43" x="310.00" y="650.00" id="3079" net="1" show="1" grparent="2287" state="1" pen="0,0,0" brush="255,255,255"/>
          </graphics>
        </attribute>
        <attribute name="Comment" id="3080" net="1">
          <![CDATA[]]>
          <graphics count="1">
            <graphic xoff="38.54" yoff="20.43" x="330.00" y="650.00" id="3081" net="1" show="1" grparent="2287" state="1" pen="0,0,0" brush="255,255,255"/>
          </graphics>
        </attribute>
        <graphics count="1">
          <graphic id="2287" net="1" source="2218" target="471" state="1" show="1" pen="0,0,0" brush="0,0,0" edge_designtype="3">
            <points count="2">
              <point x="250.00" y="654.00"/>
              <point x="331.43" y="605.14"/>
            </points>
          </graphic>
        </graphics>
      </edge>
      <edge source="2219" target="1535" id="3082" net="1">
        <attribute name="Multiplicity" id="3083" net="1">
          <![CDATA[1]]>
          <graphics count="1">
            <graphic xoff="20.00" x="420.00" y="700.00" id="3084" net="1" show="1" grparent="2287" state="1" pen="0,0,0" brush="255,255,255"/>
          </graphics>
        </attribute>
        <attribute name="Comment" id="3085" net="1">
          <![CDATA[]]>
          <graphics count="1">
            <graphic xoff="40.00" x="440.00" y="700.00" id="3086" net="1" show="1" grparent="2287" state="1" pen="0,0,0" brush="255,255,255"/>
          </graphics>
        </attribute>
        <graphics count="1">
          <graphic id="2287" net="1" source="2227" target="1545" state="1" show="1" pen="0,0,0" brush="0,0,0" edge_designtype="3">
            <points count="2">
              <point x="450.00" y="700.00"/>
              <point x="350.00" y="700.00"/>
            </points>
          </graphic>
        </graphics>
      </edge>
      <edge source="2228" target="1546" id="3087" net="1">
        <attribute name="Multiplicity" id="3088" net="1">
          <![CDATA[1]]>
          <graphics count="1">
            <graphic xoff="20.00" x="1070.00" y="480.00" id="3089" net="1" show="1" grparent="2287" state="1" pen="0,0,0" brush="255,255,255"/>
          </graphics>
        </attribute>
        <attribute name="Comment" id="3090" net="1">
          <![CDATA[]]>
          <graphics count="1">
            <graphic xoff="40.00" x="1090.00" y="480.00" id="3091" net="1" show="1" grparent="2287" state="1" pen="0,0,0" brush="255,255,255"/>
          </graphics>
        </attribute>
        <graphics count="1">
          <graphic id="2287" net="1" source="2236" target="1556" state="1" show="1" pen="0,0,0" brush="0,0,0" edge_designtype="3">
            <points count="2">
              <point x="1090.00" y="480.00"/>
              <point x="1010.00" y="480.00"/>
            </points>
          </graphic>
        </graphics>
      </edge>
      <edge source="2237" target="226" id="3092" net="1">
        <attribute name="Multiplicity" id="3093" net="1">
          <![CDATA[1]]>
          <graphics count="1">
            <graphic xoff="20.00" x="850.00" y="400.00" id="3094" net="1" show="1" grparent="2287" state="1" pen="0,0,0" brush="255,255,255"/>
          </graphics>
        </attribute>
        <attribute name="Comment" id="3095" net="1">
          <![CDATA[]]>
          <graphics count="1">
            <graphic xoff="40.00" x="870.00" y="400.00" id="3096" net="1" show="1" grparent="2287" state="1" pen="0,0,0" brush="255,255,255"/>
          </graphics>
        </attribute>
        <graphics count="1">
          <graphic id="2287" net="1" source="2245" target="236" state="1" show="1" pen="0,0,0" brush="0,0,0" edge_designtype="3">
            <points count="2">
              <point x="950.00" y="400.00"/>
              <point x="710.00" y="400.00"/>
            </points>
          </graphic>
        </graphics>
      </edge>
      <edge source="2246" target="417" id="3097" net="1">
        <attribute name="Multiplicity" id="3098" net="1">
          <![CDATA[1]]>
          <graphics count="1">
            <graphic xoff="20.00" x="110.00" y="200.00" id="3099" net="1" show="1" grparent="2287" state="1" pen="0,0,0" brush="255,255,255"/>
          </graphics>
        </attribute>
        <attribute name="Comment" id="3100" net="1">
          <![CDATA[]]>
          <graphics count="1">
            <graphic xoff="40.00" x="130.00" y="200.00" id="3101" net="1" show="1" grparent="2287" state="1" pen="0,0,0" brush="255,255,255"/>
          </graphics>
        </attribute>
        <graphics count="1">
          <graphic id="2287" net="1" source="2254" target="427" state="1" show="1" pen="0,0,0" brush="0,0,0" edge_designtype="3">
            <points count="2">
              <point x="50.00" y="200.00"/>
              <point x="130.00" y="200.00"/>
            </points>
          </graphic>
        </graphics>
      </edge>
      <edge source="2255" target="516" id="3102" net="1">
        <attribute name="Multiplicity" id="3103" net="1">
          <![CDATA[1]]>
          <graphics count="1">
            <graphic xoff="20.00" x="980.00" y="310.00" id="3104" net="1" show="1" grparent="2287" state="1" pen="0,0,0" brush="255,255,255"/>
          </graphics>
        </attribute>
        <attribute name="Comment" id="3105" net="1">
          <![CDATA[]]>
          <graphics count="1">
            <graphic xoff="40.00" x="1000.00" y="310.00" id="3106" net="1" show="1" grparent="2287" state="1" pen="0,0,0" brush="255,255,255"/>
          </graphics>
        </attribute>
        <graphics count="1">
          <graphic id="2287" net="1" source="2263" target="573" state="1" show="1" pen="0,0,0" brush="0,0,0" edge_designtype="3">
            <points count="2">
              <point x="960.00" y="290.00"/>
              <point x="960.00" y="330.00"/>
            </points>
          </graphic>
        </graphics>
      </edge>
      <edge source="2264" target="1355" id="3107" net="1">
        <attribute name="Multiplicity" id="3108" net="1">
          <![CDATA[1]]>
          <graphics count="1">
            <graphic xoff="20.00" yoff="20.00" x="1340.00" y="620.00" id="3109" net="1" show="1" grparent="2287" state="1" pen="0,0,0" brush="255,255,255"/>
          </graphics>
        </attribute>
        <attribute name="Comment" id="3110" net="1">
          <![CDATA[]]>
          <graphics count="1">
            <graphic xoff="40.00" yoff="20.00" x="1360.00" y="620.00" id="3111" net="1" show="1" grparent="2287" state="1" pen="0,0,0" brush="255,255,255"/>
          </graphics>
        </attribute>
        <graphics count="1">
          <graphic id="2287" net="1" source="2272" target="1365" state="1" show="1" pen="0,0,0" brush="0,0,0" edge_designtype="3">
            <points count="2">
              <point x="1320.00" y="550.00"/>
              <point x="1320.00" y="650.00"/>
            </points>
          </graphic>
        </graphics>
      </edge>
      <edge source="2273" target="1557" id="3112" net="1">
        <attribute name="Multiplicity" id="3113" net="1">
          <![CDATA[1]]>
          <graphics count="1">
            <graphic xoff="20.00" x="150.00" y="60.00" id="3114" net="1" show="1" grparent="2287" state="1" pen="0,0,0" brush="255,255,255"/>
          </graphics>
        </attribute>
        <attribute name="Comment" id="3115" net="1">
          <![CDATA[]]>
          <graphics count="1">
            <graphic xoff="40.00" x="170.00" y="60.00" id="3116" net="1" show="1" grparent="2287" state="1" pen="0,0,0" brush="255,255,255"/>
          </graphics>
        </attribute>
        <graphics count="1">
          <graphic id="2287" net="1" source="2281" target="1603" state="1" show="1" pen="0,0,0" brush="0,0,0" edge_designtype="3">
            <points count="2">
              <point x="30.00" y="60.00"/>
              <point x="230.00" y="60.00"/>
            </points>
          </graphic>
        </graphics>
      </edge>
    </edgeclass>
  </edgeclasses>
  <metadataclasses count="5">
    <metadataclass count="1" name="General">
      <metadata id="212" net="1">
        <attribute name="Name" id="213" net="1">
          <![CDATA[]]>
          <graphics count="1">
            <graphic xoff="3.00" x="20.00" y="20.00" id="214" net="1" show="1" grparent="225" state="1" pen="0,0,0" brush="255,255,255"/>
          </graphics>
        </attribute>
        <attribute name="Created" id="215" net="1">
          <![CDATA[2016-06-08 07:58:21]]>
          <graphics count="1">
            <graphic xoff="25.00" yoff="20.00" x="42.00" y="40.00" id="216" net="1" show="0" grparent="225" state="1" pen="0,0,0" brush="255,255,255"/>
          </graphics>
        </attribute>
        <attribute name="Authors" id="217" net="1">
          <![CDATA[]]>
          <graphics count="1">
            <graphic xoff="25.00" yoff="40.00" x="42.00" y="60.00" id="218" net="1" show="1" grparent="225" state="1" pen="0,0,0" brush="255,255,255"/>
          </graphics>
        </attribute>
        <attribute name="Keywords" id="219" net="1">
          <![CDATA[]]>
          <graphics count="1">
            <graphic xoff="40.00" yoff="25.00" x="57.00" y="45.00" id="220" net="1" show="1" grparent="225" state="1" pen="0,0,0" brush="255,255,255"/>
          </graphics>
        </attribute>
        <attribute name="Description" id="221" net="1">
          <![CDATA[]]>
          <graphics count="1">
            <graphic xoff="25.00" yoff="40.00" x="42.00" y="60.00" id="222" net="1" show="1" grparent="225" state="1" pen="0,0,0" brush="255,255,255"/>
          </graphics>
        </attribute>
        <attribute name="References" id="223" net="1">
          <![CDATA[]]>
          <graphics count="1">
            <graphic xoff="25.00" yoff="40.00" x="42.00" y="60.00" id="224" net="1" show="1" grparent="225" state="1" pen="0,0,0" brush="255,255,255"/>
          </graphics>
        </attribute>
        <graphics count="1">
          <graphic x="17.00" y="20.00" id="225" net="1" show="1" w="1.00" h="1.00" state="1" pen="255,255,255" brush="255,255,255"/>
        </graphics>
      </metadata>
    </metadataclass>
    <metadataclass count="0" name="Comment"/>
    <metadataclass count="0" name="Image"/>
    <metadataclass count="0" name="Constant Class"/>
    <metadataclass count="0" name="Function Class"/>
  </metadataclasses>
</Snoopy>
